# Supplementary material for: The Interplay of Permeability, Metabolism, Transporters, and Dosing in Determining the Dynamics of the Tissue/Plasma Partition Coefficient and Volume of Distribution—A Theoretical Investigation Using Permeability-Limited, Physiologically Based Pharmacokinetic Modeling
Source: Int J Mol Sci. 2023 Nov 12;24(22):16224. doi: 10.3390/ijms242216224 (PMC10671645; doi:10.3390/ijms242216224)
Supplement: Supplementary file 1 [file ijms-24-16224-s001.zip]

Archive with 2 entries (2 files):
- BasePBPK.sbproj
- SimcypKp=1withClearance.xlsx
