# Supplementary material for: The Interplay of Permeability, Metabolism, Transporters, and Dosing in Determining the Dynamics of the Tissue/Plasma Partition Coefficient and Volume of Distribution—A Theoretical Investigation Using Permeability-Limited, Physiologically Based Pharmacokinetic Modeling
Source: Int J Mol Sci. 2023 Nov 12;24(22):16224. doi: 10.3390/ijms242216224 (PMC10671645; doi:10.3390/ijms242216224)
Supplement: Supplementary file 1 [file ijms-24-16224-s001.zip › SimcypKp=1withClearance.xlsx]

## Sheet: Summary
Simcyp Population Based Simulator
2021-06-23 07:40:33
Simcyp Version 20 (17/12/2020)
Input Parameters
Output Parameters
Input Parameters
Workspace	<no workspace loaded>
Substrate	SV-Alfentanil
Simulation Mode	PKPD Parameters + PKPD Profiles
	Substrate				Substrate
Compound Name	SV-Alfentanil			GI Absorption Model	1st order
Mol Weight (g/mol)	416.52			GI Permeability Assay	n/a
log P	2.16			GI Peff,man	Regional
Compound Type	Neutral
pKa 1	n/a			Distribution Model	Full PBPK Model
pKa 2	n/a			Vss	Predicted
B/P	1			Prediction Method	Method 2
Haematocrit	45
fu	1			Clearance Type	Enzyme Kinetics
Trial Design
					Substrate
Population Name	Sim-Healthy Volunteers			Prandial State	Fasted
Use Pop Representative	Yes			Route	Oral
Population Size	n/a			Dose Units	Dose (mg/kg)
Number of Trials	1			Dose	0.043
No. of Subjects per Trial	1			Start Day/Time	Day 1, 09:00
Start Day/Time	Day 1, 09:00			Dosing Regimen	Single Dose
End Day/Time	Day 2, 09:00
Study Duration (h)	24
Sampling Time	Pre-defined Uniform
Sampling Site Selection	Off
Output Parameters
PKPD Parameters	Mean	Median	Geometric mean	Confidence Interval		Can be found in Excel sheet
CL (L/h)	29.3286	29.3286	29.3286	n/a	n/a	Clearance Trials SS
CLpo (L/h)	41.5014	41.5014	41.5014	n/a	n/a	Clearance Trials SS
fa (Sub)	0.994392	0.994392	0.994392	n/a	n/a	Clearance Trials SS
Fg (Sub)	1	1	1	n/a	n/a	Clearance Trials SS
Fh (Sub)	0.710674	0.710674	0.710674	n/a	n/a	Clearance Trials SS
F (Sub)	0.706689	0.706689	0.706689	n/a	n/a	Clearance Trials SS
Vss (Subs)(L/Kg)	0.888966	0.888966	0.888966	n/a	n/a	Distribution - Vols
PKPD Profiles	Mean	Median	Geometric mean	Confidence Interval		Can be found in Excel sheet
CMax (mg/L)	0.0304383	0.0304383	0.0304383	n/a	n/a	AUC
TMax (h)	0.25	0.25	0.25	n/a	n/a	AUC
AUC (mg/L.h)	0.0835932	0.0835932	0.0835932	n/a	n/a	AUC
CL (Dose/AUC)(L/h)	41.5182	41.5182	41.5182	n/a	n/a	AUC

## Sheet: Input Sheet
Simcyp Population Based Simulator
2021-06-23 07:40:33
Simcyp Version 20 (17/12/2020)
Substrate			Trial Design			Simulation Toolbox			Software Version Detail
Compound Name	SV-Alfentanil		Use Pop Representative	Yes		Random Number Generator	Mersenne Twister (MT19937)		Simulation Duration(seconds)	2
Version number	20.0 .0		Population Size	n/a		Seed	Fixed		Windows Version	Windows 10
Molecule Type	Small Molecule		Number of Trials	1		Seed Value	1		Excel Version	Excel 2016
Route	Oral		No of Subjects per Trial	1		Sampling upper cut-off (SD)	3		Source File Location	C:\Program Files\Simcyp Simulator V20\Screens\
Dose Units	Dose (mg/kg)		Population name	Sim-Healthy Volunteers		Sampling lower cut-off (SD)	6		Excel Embedded Workspace	Yes
Dose	0.043		Version number	20.0 .0		Sampling Site Selection	Off		Simcyp Version	20.0.157.0
Start Day	1		Minimum Age (years)	20		Memory Size	4000000		Licence Details
Start Time	9h0m		Maximum Age (years)	50
Dosing Regimen	Single Dose		Propn. of Females	0.5		Paediatric Module	Not Loaded		User name	ONE\lug6
			Fix Individual Trial Design	No					Domain name	one.ads.bms.com
PhysChem and Blood Binding			Prandial State	Fasted		ODE Solver Settings			Computer name	PF26BWQ4
			Fluid intake with dose (mL)	250					Simcyp Standard licence: agreement identifier
Mol Weight (g/mol)	416.52		Fluid intake with dose CV (%)	30		No. Differential Equations	19		Simcyp Standard licence: agreement type	Consortium
log P	2.16		PKPD Parameters	On		Solver sampling interval (h)	0.05		Simcyp Standard licence: organisation	Bristol Myers Squibb
Compound Type	Neutral		PKPD Profiles	On		Sampling Time	Pre-defined Uniform		Simcyp Standard licence: machine identifier	A425204C-3379-11B2-A85C-B8EDCE7EB3B6
Extended Clearance Classification System	Class 2 - Metabolism		Start Day/Time	Day 1, 09:00		Number of time samples	200		Simcyp Standard licence: source	Desktop
BP input type	User		End Day/Time	Day 2, 09:00					Simcyp Standard licence: usage	Client
B/P	1		Study Duration (h)	24		Negative Cut-off	1e-08		Simcyp Standard licence: issued	Tue Apr 13 08:26:25 2021
Haematocrit	45					Positive Cut-off	1e-20		Simcyp Standard licence: valid from	Mon Apr 12 23:00:00 2021
fu Input	User		Sub : Route	Oral		Differential Solver	5th-order Runge-Kutta		Simcyp Standard licence: valid to	Fri Jul 30 22:59:59 2021
fu	1					Maximum number of steps	1000000
Reference Binding Component	AGP		AUC Calculations (Substrate)			Relative Tolerance	1e-15
Protein Reference Conc (g/L)	0.811		Calculated AUCt first dose	No		Relative Tolerance when ADAM is used	1e-15
% Bound to Lipoprotein	0		Calculated AUC_INF	No		Integration error tolerance	0.001
% Bound to Lipoprotein (CV %)	0		Method for AUC_INF calculation	Linear Regression
			Calculated AUCt last dose	No		ADAM Model Specific Settings
Absorption			Integrated AUCt first dose	No
			Integrated AUCt last dose	Yes		Solubility Cap (mg/mL)	500
Absorption Model	1st order		Integrated AUCt user interval	No		Apply Minimum Mass Limit(ADAM)	Off
Input type	Predicted		Method	Linear Trapezoidal		Minimum Mass Limit	n/a
fa	Predicted					Minimum Norm. Scalar (pH surface model)	1e-11
ka (1/h)	Predicted					Newton Convergence Tol (pH surface model)	1e-14
lag time (h)	0					Time Interval (pH surface model)	0.01
CV lag time (%)	30					ConstDR (MBO Model)	10000
fu(Gut) input type	User					Radius Rate Cap (PPB Model)(µm/h)	500
fu(Gut)	1					Precipitation Delay Time (Sec)	0.001
Q(Gut) input type	User					CR Cut-off (%)	99.9
Q(Gut) (L/h)	2.5					Check Precipitation Interval (Sec)	10
CV Q(Gut) (%)	30
Peff,man input type	Predicted					LUA Scripting(ADAM)	Off
Peff,man Cap (10-4 cm/s)	12
Permeability Assay	PCaco-2
Apical pH : Basolateral pH	7.4 : 7.4
Activity	Passive & Active
PCaco-2(10E-06 cm/s)	29.3
Reference Compound	Multiple
Reference Compound Value (10E-06 cm/s)	0
Scalar	1.72546
Distribution
Distribution Model	Full PBPK Model
Replacement Organ?	No
Organ Replaced	n/a
User-defined Additional Organ	No
Type	n/a
Vss input type	Predicted
Prediction Method	Method 2
Concentration-dependent volume	No
log Po:w	2.16
logP vo:w input type	Predicted
logP vo:w Prediction Method	Hansch
logP vo:w Hansch a	1.115
logP vo:w Hansch b	-1.35
Compound Type	Neutral
Adipose input type	User
Adipose	1
Bone input type	User
Bone	1
Brain input type	User
Brain	1
Gut input type	User
Gut	1
Heart input type	User
Heart	1
Kidney input type	User
Kidney	1
Liver input type	User
Liver	1
Lung input type	User
Lung	1
Muscle input type	User
Muscle	1
Skin input type	User
Skin	1
Spleen input type	User
Spleen	1
Pancreas input type	User
Pancreas	1
Kp Scalar	1
Smoothing Function	Off
Lipid Binding Scalar	1
Use Pvo:w for Neutral Lipid Partition in All Tissues	No
Elimination
Clearance Type	Enzyme Kinetics
FI Correction	Not used
PLR Correction	Not Used
Use Allelic variants for Enzyme 1	No
Enzyme	CYP2C9
Use Allelic variants for Enzyme 2	No
Enzyme	CYP1A2
Gut Lumen metabolism	in-active
Additional HLM CLint (μL/min/mg protein)	10
Additional HLM CV (%)	30
Additional HLM fumic	1
Ontogeny Profile	No Profile Used
Biliary CLint (Hep) (µL/min/106)	0
CV Biliary CLint (Hep) (%)	30
Ontogeny Profile	No Profile Used
Active enterohepatic recirculation for IV dose	No
Active Hepatic Scalar (Net)	1
CL R (L/h)	0
Organ/Tissue	Tumour
Tumour Permeability limited Model	Off

## Sheet: Ode State Info
Index	Model	State variable name (no PK interaction)
0	0	Substrate liver concentration
1	0	Substrate systemic concentration
2	0	Substrate adipose concentration
3	0	Substrate arterial blood concentration
4	0	Substrate bone concentration
5	0	Substrate brain concentration
6	0	Substrate heart concentration
7	0	Substrate gi tract (tissue) concentration
8	0	Substrate kidney concentration
9	0	Substrate lung concentration
10	0	Substrate muscle concentration
11	0	Substrate spleen concentration
12	0	Substrate skin concentration
13	0	Substrate additional organ concentration
14	0	Substrate pancreas concentration
15	0	Substrate lymph concentration
16	0	Substrate amount in dosed absorption compartment
17	0	Substrate renal amount excreted
18	0	Substrate feto-placental concentration

## Sheet: Sim-Healthy Volunteers
Population		Population : Liver		Population : Kidney		Population : Skin		Population : GI Tract		Population : Lung		Population : Tissue Composition		Population : Blood		Population : Tissue Blood Flow Rates		Population : Full PBPK Model Tissue Pore Sizes		Population : Brain		Population : Additional Organ		Population : FcRn IgG		Population : Lymph		Population : Target		Population : Tumour		Population : Female Reproductive System
Ref Bodyweight (kg)	80.7056	Liver model	Well Stirred	Male Baseline 1	76.5	MechDermA - Forearm		Enterocyte Volume (L)	0.517	Ventillation-perfusion ratio: Mean	1	Adipose : EW (%)	14.1	Haematocrit Mean : Male	43	Cardiac Output	Scripted	Adipose Jv,s	Predicted	Brain Volume	User-Defined	Additional Organ : EW (%)	14.1	IgG Concentration (µM)	80.7	% of total lymph flow (Adipose)	12.8	Target1 Name	TNF-alpha	Tumour : Volume (mL)	20	Vagina surface area (cm2)	87.5
Maximum Age (years)	65	Liver weight : Slope vs BSA	0.722	Male Baseline 1 CV (%)	16.1	SCorneum Thickness (µm) : Male	15.7	Reference BSA	1.9	Ventillation-perfusion ratio: CV (%)	35	Adipose : NL (%)	79	Haematocrit CV (%) : Male	6.5	Cardiac Output CV (%) Male	0	Adipose ns:nl	500	Male Brain Volume CV%	8.7	Additional Organ : IW (%)	3.9	IgG Concentration CV (%)	12.6	% of total lymph flow (Bone)	0	Target1 Rmax (µM)	4.47e-06	Tumour : CV (%)	30	Vagina surface area CV (%)	9
Minimum Age (years)	18	Operational Concentrations	Liver Compartment (Outlet)	Male Age Cut-Off	61	SCorneum Thickness CV (%) : Male	33	Length & Diameter of SI & Colon	Original	Volume Airway (L): Mean	0.1	Adipose : NP (%)	0.2	Haematocrit Mean : Female	38	Cardiac Output CV (%) Female	0	Adipose Rpore,s(nm)	8	Female Brain Volume CV%	11.9	Additional Organ : NL (%)	79	IgG KD1 (pH 6.0)(µM)	0.728	% of total lymph flow (Brain)	1.05	Target1 Rmax CV (%)	30	Tumour : Density (g/mL)	1	Cervix surface area (cm2)	16.9
Propn of Females	0.32	Liver weight	Script	Male Age Cut-off Baseline	81.2	SCorneum Thickness (µm) : Female	15.7	Dep of Duod. on BSA:C1 Len	0.205	Volume Airway (L): CV (%)	30	Bone : EW (%)	9.8	Haematocrit CV (%) : Female	7.1	Tissue Blood Flow Rates	Scripted	Adipose Rpore,l(nm)	20	CSF Flow		Additional Organ : NP (%)	0.2	IgG KD1 CV (%)	10	% of total lymph flow (Stomach and Oesophagus)	12	Target1 Kdeg (1/h)	0.877	Tumour : Weight (g)	20	Cervix surface area CV (%)	21
BSA C1 Param	0.007184	Liver Volume Male CV (%)	0	Male Age Cut-Off CV1 (%)	27.4	SCorneum Thickness CV (%) : Female	34	Dep of Duod. on BSA:Exp Len	0.55	Volume Alveoli (L): Mean	5.6	Bone : NL (%)	7.4	AGP Mean : Male	0.793	Adipose : Male (% of Qc)	5	Adipose deltaP (mmHg)	40	CSF production rate CV (%)	10	Additional Organ : AP (mg/g)	0.4	IgG KD2 (pH 6.0)(µM)	2.912	% of total lymph flow (Heart)	1	Target1 Kdeg CV (%)	30	Tumour : CV (%)	0	Vagina : cervix surface correlation coefficient	0
BSA Wt Exp	0.425	Liver Volume Female CV (%)	0	Male Age Cut-Off CV2 (%)	21.2	SCorneum Fat (%) : Male	12.9	Dep of Duod. on BSA:C1 Dia	0.033	Volume Alveoli (L): CV (%)	10	Bone : NP (%)	0.11	AGP CV (%) : Male	23	Adipose : Female (% of Qc)	8.5	Adipose Plasma osmotic pressure (mmHg)	25.8	Bulk flow from brain to CSF (% CSF production)	25	Additional Organ : KpALB	0.037	IgG KD2 CV (%)	30	% of total lymph flow (Kidney)	8.5	Target1 Kshed (1/hr)	1e-06	Tumour : Blood Flow (mL/min/mL tumour)	0.76	Epithelium thickness (mm)	1
BSA Ht Exp	0.725	Liver Volume Prediction Method	Default	Female Baseline 1	57	SCorneum Fat CV (%) : Male	30	Dep of Duod. on BSA:Exp Dia	0.383	Volume Pulmonary Capilliary Blood (L): Mean	0.089	Brain : EW (%)	9.2	AGP Mean : Female	0.715	Bone : Male (% of Qc)	5	Adipose Plasma osmotic pressure CV(%)	10.6	Bulk flow from brain to CSF (% CSF production) CV (%)	8	Additional Organ : KpLPP	0.068	IgG CLcat (L/h)	0.0175	% of total lymph flow (Liver)	33	Target1 Kshed CV (%)	30	Tumour : CV (%)	30	Epithelium thickness CV (%)	40
HT & WT option	Values	Liver Density	1080	Female Baseline CV (%)	20.4	SCorneum Fat (%) : Female	12.9	Jej-Ileum Ratio:Jej Len	0.4	Volume Pulmonary Capilliary Blood (L): CV (%)	20	Brain : NL (%)	5.1	AGP CV (%) : Female	24	Bone : Female (% of Qc)	5	Bone Jv,s	Predicted	CSF spinal absorption rate (%)	38	Additional Organ : membrane potential : (mV)	-41	IgG CLcat CV (%)	10	% of total lymph flow (Lung)	3	Target1 Lambda (1/h)	1e-06	Tumour : Lymph Flow (mL/min/mL of tumour)	0	Stroma thickness (mm)	1.2
Male Body Weight C0	2.643	MPPGL : Baseline	1.407	Female Age Cut-Off 1	48	SCorneum Fat CV (%) : Female	30	Jej-Ileum Ratio:Jej/Duo Dia C1	0.8125	Volume Epithelial Lining Fluid (L): Mean	0.025	Brain : NP (%)	5.65	HSA C0 : Male	50.34	Brain : Male (% of Qc)	12	Bone ns:nl	200	CSF spinal absorption rate CV (%)	30	Additional Organ : subcell membrane potential (mV)	10	Ontogeny Profile	No Profile Used	% of total lymph flow (Muscle)	16	Target1 MW (Da)	17000	Tumour Tissue Type	Generic	Stroma thickness CV (%)	44
Male Body Weight C1	0.0099	MPPGL : C1	0.01579	Female Age Cut-Off Baseline 2	66.2	VEpidermis Thickness (µm) : Male	50.7	Jej-Ileum Ratio:Il/Duo Dia C1	0.725	Volume Epithelial Lining Fluid(L): CV (%)	20	Gut : EW (%)	26.7	HSA C1 : Male	-0.0575	Brain : Female (% of Qc)	12	Bone Rpore,s(nm)	10	Bulk flow from spinal CSF to cranial CSF (% CSF spinal absorption rate)	90	Additional Organ : subcell pH	5	FcRn Concentration (µM)	86	% of total lymph flow (Pancreas)	0.3	Target2 Name	IgE	Tumour : EW (%)	32.47	Cervix thickness (mm)	30.2
Male Body Weight CV (%)	15	MPPGL : C2	-0.0003824	Female Age Cut-off 1 CV 1 (%)	26.5	VEpidermis Thickness CV (%) : Male	24	Dep of LG on BSA :C1	5.231	Surface Area Airway (m2): Mean	1.5	Gut : NL (%)	4.87	HSA C2 : Male	-0.0738	Pancreas : Male (% of Qc)	1	Bone Rpore,l(nm)	42	Bulk flow from spinal CSF to cranial CSF (% CSF spinal absorption rate) CV (%)	100	Additional Organ : IW pH	7	FcRn Coefficient	0.95	% of total lymph flow (Skin)	7.3	Target2 Rmax (µM)	0.00273	Tumour : IW (%)	53.76	Cervix thickness CV (%)	21
Male Height C0	175.32	MPPGL : C3	2.37e-06	Female Age Cut-off 1 CV 2 (%)	22.8	VEpidermis Thickness (µm) : Female	53.8	Dep of LG on BSA :Exp	0.414	Surface Area Airway (m2): CV (%)	50	Gut : NP (%)	1.63	HSA CV (%) : Male	10	Pancreas : Female (% of Qc)	1	Bone deltaP (mmHg)	40	CSF Volume		Additional Organ Local pH : EW	7.4	σvs (SigmaVs)	Predicted	% of total lymph flow (Spleen)	1	Target2 Rmax CV (%)	119	Tumour : NL (%)	0.89	Luminal fluid volume (mL)	0.5
Male Height C1	0.1113	MPPGL : CV (%)	26.9	Female Age Cut-Off 2	78	VEpidermis Thickness CV (%) : Female	19	Dep of LG on BSA :CV LG Len	20	Surface Area Alveoli (m2): Mean	140	Heart : EW (%)	31.3	HSA C0 : Female	49.38	Stomach : Male (% of Qc)	1	Bone Plasma osmotic pressure (mmHg)	25.8	CSF (% Brain volume) : Male	10.5	Additional Organ Local pH : IW	7	σvL (SigmaVL)	Predicted	% of total lymph flow (Additional Organ)	0	Target2 Kdeg (1/h)	0.0126	Tumour : NP (%)	0.96	Luminal fluid volume CV (%)	30
Male Height C2	-0.0025	CPPGL : Baseline	28.8945	Female Age Cut-Off Baseline 3	79.5	VEpidermis Fat (%) : Male	3	S9PPI : input type	Predicted	Surface Area Alveoli (m2): CV (%)	30	Heart : NL (%)	1.15	HSA C1 : Female	-0.037	Stomach : Female (% of Qc)	1	Bone Plasma osmotic pressure CV(%)	10.6	CSF (% Brain volume) : Female	9.2	Additional Organ : subcell fraction (%)	0	PSs (L/h)	Predicted	Lymph flow rate (L/h/kg)	0.00385518	Target2 Kdeg CV (%)	30	Tumour : AP (mg/g)	2.4	Luminal fluid pH	4.8
Male Height CV (%)	3.9	CPPGL : Correlation Coefficient	1.31032	Female Age Cut-Off 2 CV 1 (%)	38.3	VEpidermis Fat CV (%) : Male	30	S9PPI : Mean	5320	Lobe Distribution Percentage (%) Ventillation Rate RL	25.9	Heart : NP (%)	1.66	HSA C2 : Female	-0.1286	SI : Male (% of Qc)	10	Brain Jv,s	Predicted	Spinal (% CSF) : Male	20	Additional Organ : Male (% of Qc)	0.65	PSL (L/h)	Predicted	Lymph volume (L/kg)	0.00386	Target2 Kshed (1/hr)	1e-06	Tumour : KpALB	0.138	Luminal fluid pH CV (%)	18
Female Body Weight C0	2.7383	CPPGL : CV (%)	21.467	Female Age Cut-Off 2 CV 2 (%)	31.6	VEpidermis Fat (%) : Female	3	MPPI : Mean	2978	Lobe Distribution Percentage (%) Ventillation Rate RM	12.4	Kidney : EW (%)	28.3	HSA CV (%) : Female	10	SI : Female (% of Qc)	11	Brain ns:nl	3000000000	Spinal (% CSF) : Female	20	Additional Organ : Female (% of Qc)	0.65	Kup (1/h)	0.0298	Lymph volume CV (%)	30	Target2 Kshed CV (%)	30	Tumour : Other Protein (µM)	0	Regional blood flow scalar to vagina	1
Female Body Weight C1	0.0091	HPGL : Baseline	3.103	Prediction Method	Method 1	VEpidermis Fat CV (%) : Female	30	MPPI : CV (%)	30	Lobe Distribution Percentage (%) Ventillation Rate RT	14.8	Kidney : NL (%)	2.07	Other Mean : Male	0	Villi : Male (% of Qc)	6	Brain Rpore,s(nm)	1	Intracranial blood volume (% Brain Volume) : Male	5	Additional Organ % of Body Weight	1	Additional Clearance (L/h)	0.0017			Target2 Lambda (1/h)	1e-06	Tumour : CV (%)	30	Regional blood flow scalar to vagina CV (%)	0
Female Body Weight CV (%)	18.8	HPGL : Age Coefficient	-0.655	GFR Cap Minimum Defined Population Limit (ml/min/1.73m^2)	90			CPPI : Mean	2342	Lobe Distribution Percentage (%) Ventillation Rate LL	32.1	Kidney : NP (%)	1.62	Other CV (%)(%) : Male	0	Villi : Female (% of Qc)	6	Brain Rpore,l(nm)	13	Intracranial blood volume (% Brain Volume) : Female	5	Additional Organ % of Body Weight CV (%)	30	Additional Clearance CV (%)	10			Target2 MW (Da)	190000	Tumour : EW pH	7.13	Regional blood flow scalar to cervix	1
Female Height C0	161.66	HPGL : CV (%)	41.9	GFR Cap Maximum Defined Population Limit (ml/min/1.73m^2)	400	MechDermA - Upper Arm		CPPI : CV (%)	31	Lobe Distribution Percentage (%) Ventillation Rate LT	14.8	Liver : EW (%)	16.5	Other Mean : Female	0	LI : Male (% of Qc)	4	Brain deltaP (mmHg)	40	Abundance : ABCB1 (P-gp/MDR1) Mean	1	Additional Organ Density (g/L)	923	Lymphatic Clearance (L/h)	0			Target3 Name	CD11a	Tumour : IW pH	7.26	Regional blood flow scalar to cervix CV (%)	0
Female Height C1	0.1319	P450/10e6 Cells : Baseline	3.034	Ref Value for Males 20~30	130	SCorneum Thickness (µm) : Male	11.9	MPPC : Mean	622	Lobe Distribution Percentage (%) Ventillation Rate LA	100	Liver : NL (%)	3.48	Other CV (%)(%) : Female	0	LI : Female (% of Qc)	5	Brain Plasma osmotic pressure (mmHg)	25.8	Abundance : ABCB1 (P-gp/MDR1) CV (%)	0	Additional Organ Capillary Bed (%)	5	Lymphatic Clearance CV (%)	10			Target3 Rmax (µM)	0.01	Tumour : Vascular volume fraction	12
Female Height C2	-0.0027	P450/10e6 Cells : HPGL Coefficient	-0.506	Ref Value for Females 20~30	120	SCorneum Thickness CV (%) : Male	29	MPPC : CV (%)	30	Lobe Distribution Percentage (%) Ventillation Rate UA	100	Liver : NP (%)	2.52	User-defined Binding Type	User-defined	Heart : Male (% of Qc)	4	Brain Plasma osmotic pressure CV(%)	10.6	Abundance : ABCC4 (MRP4) Mean	1	For neutral (phospho)lipid Partitioning	Using Olive oil-water Partitioning	Krc1 (1/h)	3.13			Target3 Rmax CV (%)	10	Tumour : Endosomal volume fraction	1.25
Female Height CV (%)	3.9	Advanced Bile Model	No	Age Limit	140	SCorneum Thickness (µm) : Female	13.9	TMePPI : Mean	2737	Lobe Distribution Percentage (%) Blood Flow Rate RL	31.1	Lung : EW (%)	34.8	Ontogeny Profile	No Profile Used	Heart : Female (% of Qc)	5	Gut Jv,s	Predicted	Abundance : ABCC4 (MRP4) CV (%)	0	Additional Organ : Endothelial Volume (%)	0.35625	Krc2 (1/h)	6.42			Target3 Kdeg (1/h)	0.0185	Tumour Growth Inhibition Model Type	Simeoni Cell Distribution
Male Distribution	User Defined	% Hepatic Bile Entering Gallbladder Mean	70.3	Kidney Size	Script	SCorneum Thickness CV (%) : Female	28	TMePPI : CV (%)	0	Lobe Distribution Percentage (%) Blood Flow Rate RM	11.8	Lung : NL (%)	0.3	Other molecular weight (Da)	0	Kidney : Male (% of Qc)	19	Gut ns:nl	1500	Abundance : ABCG2 (BCRP) Mean	1	Additional Organ : Kup (1/h)	0.02979	FR	0.715			Target3 Kdeg CV (%)	10	Tumour : Exponential Growth Rate (1/day)	1
Frequency of population - 18-21 years	4.5	% Hepatic Bile Entering Gallbladder CV (%)	32.1	Kidney Volume Male CV (%)	0	SCorneum Fat (%) : Male	12.9	TMePPC : Mean	112	Lobe Distribution Percentage (%) Blood Flow Rate RT	8.6	Lung : NP (%)	0.9	Use Plasma ES Option	Yes	Kidney : Female (% of Qc)	17	Gut Rpore,s(nm)	4.7	Abundance : ABCG2 (BCRP) CV (%)	0	Additional Organ : Krc1 (1/h)	3.605	Full PBPK Krc1 (1/h)	16.7			Target3 Kshed (1/hr)	1e-06	Tumour : CV (%)	0
Frequency of population - 21-26 years	39.1	IMMC Cycle Time Mean (h)	1.55	Kidney Volume Female CV (%)	0	SCorneum Fat CV (%) : Male	47	TMePPC : CV (%)	0	Lobe Distribution Percentage (%) Blood Flow Rate LL	34.9	Muscle : EW (%)	9.1	Abundance : Plasma ES EM Mean	1	Liver (Art) : Male (% of Qc)	6.5	Gut Rpore,l(nm)	25	Abundance : Apical Influx (BBB) Mean	1	Additional Organ : Krc2 (1/h)	7.21	Full PBPK Krc2 (1/h)	33.4			Target3 Kshed CV (%)	30	Tumour : Linear Growth Rate (g/day)	1
Frequency of population - 26-31 years	24.72	IMMC Cycle Time CV (%)	55	Kidney Density	1050	SCorneum Fat (%) : Female	12.9	Use NEWE model for MBI and/or induction of gut CYPs	No	Lobe Distribution Percentage (%) Blood Flow Rate LT	8.6	Muscle : NL (%)	2.38	Abundance : Plasma ES EM CV (%)	30	Liver (Art) : Female (% of Qc)	6.5	Gut deltaP (mmHg)	40	Abundance : Apical Influx (BBB) CV (%)	0	Additional Organ : FR	0.715	Full PBPK Krc,1:1 (1/h)	24			Target3 Lambda (1/h)	1e-06	Tumour : CV (%)	0
Frequency of population - 31-36 years	11.4	Fasted Gallbladder Emptied at % IMMC Cycle	30	PTCPGK Mean	60	SCorneum Fat CV (%) : Female	47	CYP2C9 EM Mean	12.5	Lobe Distribution Percentage (%) Blood Flow Rate LA	5	Muscle : NP (%)	0.72	Abundance : Plasma ES PM Mean	0	Liver (Port) : Male (% of Qc)	19	Gut Plasma osmotic pressure (mmHg)	25.8	Abundance : Apical Influx (BCSFB) Mean	1			Full PBPK Krc,2:1 (1/h)	28			Target3 MW (Da)	180000	Tumour : Shape Factor	20
Frequency of population - 36-41 years	8.63	Fasted Gallbladder Release Constant Mean (1/h)	0.18	PTCPGK CV (%)	30	VEpidermis Thickness (µm) : Male	37.1	CYP2C9 EM CV (%)	72	Lobe Distribution Percentage (%) Blood Flow Rate UA	2.5	Pancreas : EW (%)	12	Abundance : Plasma ES PM CV (%)	0	Liver (Port) : Female (% of Qc)	21.5	Gut Plasma osmotic pressure CV(%)	10.6	Abundance : Apical Influx (BCSFB) CV (%)	0			IgG KD1 (7.4>pH>6.0)(µM)	72.8			Target4 Name	Target 4	Tumour : Transit Rate Cell Damage (1/day)	1
Frequency of population - 41-46 years	5.25	Fasted Gallbladder Release Constant CV (%)	30	MPPGK Mean	12.8	VEpidermis Thickness CV (%) : Male	51	CYP2C9 PM Mean	5	Lobe Distribution Percentage (%) Alveoli Volume RL	26.3	Pancreas : NL (%)	4.1	Abundance : Plasma ES UM Mean	0	Lung : Male (% of Qc)	100	Heart Jv,s	Predicted	Abundance : Apical Efflux (BCSFB) Mean	1			IgG KD1 (7.4>pH>6.0) CV(%)	10			Target4 Rmax (µM)	0	Tumour : CV (%)	0
Frequency of population - 46-51 years	3	Fed Gallbladder Release Constant Mean (1/h)	0.48	MPPGK CV (%)	55	VEpidermis Thickness (µm) : Female	45.7	CYP2C9 PM Mean CV (%)	72	Lobe Distribution Percentage (%) Alveoli Volume RM	10.5	Pancreas : NP (%)	0.93	Abundance : Plasma ES UM CV (%)	0	Lung : Female (% of Qc)	100	Heart ns:nl	500	Abundance : Apical Efflux (BCSFB) CV (%)	0			IgG KD2 (7.4>pH>6.0)(µM)	291.2			Target4 Rmax CV (%)	30	Tumour : Number Transit Compartments	3
Frequency of population - 51-56 years	1.7	Fed Gallbladder Release Constant CV (%)	19	CPPGK Mean	0	VEpidermis Thickness CV (%) : Female	62	CYP2C9 UM Mean	0	Lobe Distribution Percentage (%) Alveoli Volume RT	15.8	Skin : EW (%)	62.3	Abundance : Plasma ES IM Mean	0	Muscle : Male (% of Qc)	17	Heart Rpore,s(nm)	7	Transferrin receptor Rmax (µM)	3.3			IgG KD2 (7.4>pH>6.0) CV(%)	10			Target4 Kdeg (1/h)	0	ABCB1 (P-gp/MDR1) ET Mean	1
Frequency of population - 56-61 years	1.05	Fasted Gallbladder Residual Volume Mean (%)	79.4	CPPGK CV (%)	30	VEpidermis Fat (%) : Male	3	CYP2C9 UM Mean CV (%)	0	Lobe Distribution Percentage (%) Alveoli Volume LL	26.3	Skin : NL (%)	2.84	Abundance : Plasma ES IM CV (%)	0	Muscle : Female (% of Qc)	12	Heart Rpore,l(nm)	27	Transferrin receptor Rmax CV (%)	30			Tau1 (h)	0.0167			Target4 Kdeg CV (%)	30	ABCB1 (P-gp/MDR1) CV (%)	0
Frequency of population - 61-65 years	0.65	Fasted Gallbladder Residual Volume CV (%)	13.1	S9 Method	Predicted	VEpidermis Fat CV (%) : Male	30	CYP2C9 IM Mean	0	Lobe Distribution Percentage (%) Alveoli Volume LT	21.1	Skin : NP (%)	1.11			Skin : Male (% of Qc)	5	Heart deltaP (mmHg)	40	Transferrin receptor Kdeg (1/h)	0.0625			Tau hat1 (h)	0.0167			Target4 Kshed (1/hr)	1e-06	ABCB1 (P-gp/MDR1) PT Mean	1
Female Distribution	User Defined	Fed Gallbladder Residual Volume Mean (%)	59.9	S9PPGK Mean	12.8	VEpidermis Fat (%) : Female	3	CYP2C9 IM Mean CV (%)	0	Lobe Distribution Percentage (%) Alveoli Volume LA	50	Spleen : EW (%)	20.8			Skin : Female (% of Qc)	5	Heart Plasma osmotic pressure (mmHg)	25.8	Transferrin receptor Kdeg CV (%)	30			Tau2 (h)	0.00167			Target4 Kshed CV (%)	30	ABCB1 (P-gp/MDR1) CV (%)	0
Frequency of population - 18-21 years	2.98	Fed Gallbladder Residual Volume CV (%)	39.6	UGT1A1 EM Mean	1	VEpidermis Fat CV (%) : Female	30	CYP2C9 Mean Turnover Rate	0.03	Lobe Distribution Percentage (%) Alveoli Volume UA	50	Spleen : NL (%)	2.01			Spleen : Male (% of Qc)	2	Heart Plasma osmotic pressure CV(%)	10.6	Transferrin receptor molecular weight (Da)	95000			FcRn Kdeg (1/h)	4.05e-05			Target4 Lambda (1/h)	1e-06	ABCB1 (P-gp/MDR1) IT Mean	1
Frequency of population - 21-26 years	44.67	Enzyme interCorr Switch	Off	UGT1A1 EM Mean CV (%)	50			CYP2C9 Mean Turnover Rate CV (%)	20	Lobe Distribution Percentage (%) Absorption Area RL	26.3	Spleen : NP (%)	1.98			Spleen : Female (% of Qc)	3	Kidney Jv,s	Predicted					Early endosome volume fraction	0.6			Target4 MW (Da)	150000	ABCB1 (P-gp/MDR1) CV (%)	0
Frequency of population - 26-31 years	23.57	Enzyme Corr Switch	On	UGT1A1 PM Mean	0.42	MechDermA - Lower Leg		Colon CYP2C9 EM Mean	0	Lobe Distribution Percentage (%) Absorption Area RM	10.5	Plasma : EW (%)	94.5			Cervix : Female (% of Qc)	0.15	Kidney ns:nl	2000					Adipose σvs	Predicted			Target5 Name	Target 5	ABCB1 (P-gp/MDR1) UT Mean	1
Frequency of population - 31-36 years	11.12	Enz Corr C0	62.775	UGT1A1 PM Mean CV (%)	50	SCorneum Thickness (µm) : Male	16.8	Colon CYP2C9 EM CV (%)	0	Lobe Distribution Percentage (%) Absorption Area RT	15.8	Plasma : NL (%)	0.35			Vagina : Female (% of Qc)	0.24	Kidney Rpore,s(nm)	6					Bone σvs	1			Target5 Rmax (µM)	0	ABCB1 (P-gp/MDR1) CV (%)	0
Frequency of population - 36-41 years	6.61	Enz Corr C1	0.3934	UGT1A1 UM Mean	1.46	SCorneum Thickness CV (%) : Male	52	Colon CYP2C9 PM Mean	N/A	Lobe Distribution Percentage (%) Absorption Area LL	26.3	Plasma : NP (%)	0.23					Kidney Rpore,l(nm)	27					Brain σvs	Predicted			Target5 Rmax CV (%)	30	ABCG2 (BCRP) ET Mean	1
Frequency of population - 41-46 years	5.07	Enz 2 Corr CV	24	UGT1A1 UM Mean CV (%)	50	SCorneum Thickness (µm) : Female	13.9	Colon CYP2C9 PM Mean CV (%)	N/A	Lobe Distribution Percentage (%) Absorption Area LT	21.1	RBC : EW (%)	0					Kidney deltaP (mmHg)	40					Gut σvs	Predicted			Target5 Kdeg (1/h)	0	ABCG2 (BCRP) CV (%)	0
Frequency of population - 46-51 years	2.42	Abundance : CYP1A2 EM Mean	52	UGT1A1 IM Mean	0.72	SCorneum Thickness CV (%) : Female	43	Colon CYP2C9 UM Mean	N/A	Lobe Distribution Percentage (%) Absorption Area LA	50	RBC : NL (%)	0.17					Kidney Plasma osmotic pressure (mmHg)	25.8					Heart σvs	Predicted			Target5 Kdeg CV (%)	30	ABCG2 (BCRP) PT Mean	1
Frequency of population - 51-56 years	1.8	Abundance : CYP1A2 EM CV (%)	67	UGT1A1 IM Mean CV (%)	50	SCorneum Fat (%) : Male	4.7	Colon CYP2C9 UM Mean CV (%)	N/A	Lobe Distribution Percentage (%) Absorption Area UA	50	RBC : NP (%)	0.29					Kidney Plasma osmotic pressure CV(%)	10.6					Kidney σvs	Predicted			Target5 Kshed (1/hr)	1e-06	ABCG2 (BCRP) CV (%)	0
Frequency of population - 56-61 years	1.05	Abundance : CYP1A2 PM Mean	0	UGT1A1 Absolute Abundance	6.1	SCorneum Fat CV (%) : Male	62	Colon CYP2C9 IM Mean	N/A	Lobe Distribution Percentage (%) Pulmonary Capilliary Blood Volume RL	16.66	Adipose : IW (%)	3.9					Liver Jv,s	Predicted					Liver σvs	Predicted			Target5 Kshed CV (%)	30	ABCG2 (BCRP) IT Mean	1
Frequency of population - 61-65 years	0.71	Abundance : CYP1A2 PM CV (%)	0	UGT1A1 Mean Turnover Rate	0.0578	SCorneum Fat (%) : Female	4.7	Colon CYP2C9 IM Mean CV (%)	N/A	Lobe Distribution Percentage (%) Pulmonary Capilliary Blood Volume RM	16.67	Adipose : AP (mg/g)	0.4					Liver ns:nl	200					Lung σvs	Predicted			Target5 Lambda (1/h)	1e-06	ABCG2 (BCRP) CV (%)	0
Abundance : CYP1A2 PM Freq	0	Abundance : CYP1A2 UM Mean	0	UGT1A1 Mean Turnover Rate CV (%)	30	SCorneum Fat CV (%) : Female	62	Colon CYP2C9 Mean Turnover Rate	N/A	Lobe Distribution Percentage (%) Pulmonary Capilliary Blood Volume RT	16.67	Adipose : KpALB	0.037					Liver Rpore,s(nm)	10					Muscle σvs	Predicted			Target5 MW (Da)	150000	ABCG2 (BCRP) UT Mean	1
Abundance : CYP1A2 UM Freq	0	Abundance : CYP1A2 UM CV (%)	0	UGT1A3 EM Mean	1	VEpidermis Thickness (µm) : Male	63.4	Colon CYP2C9 Mean Turnover Rate CV (%)	N/A	Lobe Distribution Percentage (%) Pulmonary Capilliary Blood Volume LL	16.67	Adipose : KpLPP	0.068					Liver Rpore,l(nm)	42					Skin σvs	Predicted			Target6 Name	Target 6	ABCG2 (BCRP) CV (%)	0
Abundance : CYP1A2 IM Freq	0	Abundance : CYP1A2 IM Mean	0	UGT1A3 EM Mean CV (%)	50	VEpidermis Thickness CV (%) : Male	32	CYP2C19 EM Mean	2	Lobe Distribution Percentage (%) Pulmonary Capilliary Blood Volume LT	16.67	Bone : IW (%)	34.1					Liver deltaP (mmHg)	40					Spleen σvs	Predicted			Target6 Rmax (µM)	0	Efflux (Tumour) ET Mean	1
Abundance : CYP2A6 PM Freq	0.003	Abundance : CYP1A2 IM CV (%)	0	UGT1A3 PM Mean	0	VEpidermis Thickness (µm) : Female	74.9	CYP2C19 EM CV (%)	77	Lobe Distribution Percentage (%) Pulmonary Capilliary Blood Volume LA	8.33	Bone : AP (mg/g)	0.67					Liver Plasma osmotic pressure (mmHg)	25.8					Pancreas σvs	Predicted			Target6 Rmax CV (%)	30	Efflux (Tumour) CV (%)	0
Abundance : CYP2A6 UM Freq	0	Turnover rate : CYP1A2 Mean	0.0183	UGT1A3 PM Mean CV (%)	0	VEpidermis Thickness CV (%) : Female	19	CYP2C19 PM Mean	0	Lobe Distribution Percentage (%) Pulmonary Capilliary Blood Volume UA	8.33	Bone : KpALB	0.1					Liver Plasma osmotic pressure CV(%)	10.6					Additional Organ σvs	1			Target6 Kdeg (1/h)	0	Efflux (Tumour) PT Mean	1
Abundance : CYP2A6 IM Freq	0.23	Turnover rate : CYP1A2 CV (%)	56	UGT1A3 UM Mean	0	VEpidermis Fat (%) : Male	3	CYP2C19 PM Mean CV (%)	0	Lobe Distribution Percentage (%) Pulmonary Mass Volume RL	16.66	Bone : KpLPP	0.05					Lung Jv,s	Predicted					Subcutaneous site σvs	Predicted			Target6 Kdeg CV (%)	30	Efflux (Tumour) CV (%)	0
Abundance : CYP2B6 PM Freq	0.11	Abundance : CYP2A6 EM Mean	29.2	UGT1A3 UM Mean CV (%)	0	VEpidermis Fat CV (%) : Male	30	CYP2C19 UM Mean	4	Lobe Distribution Percentage (%) Pulmonary Mass Volume RM	16.67	Brain : IW (%)	67.8					Lung ns:nl	160					Adipose σvL	Predicted			Target6 Kshed (1/hr)	1e-06	Efflux (Tumour) IT Mean	1
Abundance : CYP2B6 UM Freq	0	Abundance : CYP2A6 EM CV (%)	83	UGT1A3 IM Mean	0	VEpidermis Fat (%) : Female	3	CYP2C19 UM Mean CV (%)	77	Lobe Distribution Percentage (%) Pulmonary Mass Volume RT	16.67	Brain : AP (mg/g)	0.4					Lung Rpore,s(nm)	6.5					Bone σvL	1			Target6 Kshed CV (%)	30	Efflux (Tumour) CV (%)	0
Abundance : CYP2B6 IM Freq	0	Abundance : CYP2A6 PM Mean	2.7	UGT1A3 IM Mean CV (%)	0	VEpidermis Fat CV (%) : Female	30	CYP2C19 IM Mean	0	Lobe Distribution Percentage (%) Pulmonary Mass Volume LL	16.67	Brain : KpALB	0.048					Lung Rpore,l(nm)	25					Brain σvL	Predicted			Target6 Lambda (1/h)	1e-06	Efflux (Tumour) UT Mean	1
Abundance : CYP2C8 PM Freq	0	Abundance : CYP2A6 PM CV (%)	83	UGT1A3 Absolute Abundance	0			CYP2C19 IM Mean CV (%)	0	Lobe Distribution Percentage (%) Pulmonary Mass Volume LT	16.67	Brain : KpLPP	0.041					Lung deltaP (mmHg)	40					Gut σvL	Predicted			Target6 MW (Da)	150000	Efflux (Tumour) CV (%)	0
Abundance : CYP2C8 UM Freq	0	Abundance : CYP2A6 UM Mean	0	UGT1A3 Mean Turnover Rate	1e-06	MechDermA - Thigh		CYP2C19 Mean Turnover Rate	0.03	Lobe Distribution Percentage (%) Pulmonary Mass Volume LA	8.33	Gut : IW (%)	45.1					Lung Plasma osmotic pressure (mmHg)	25.8					Heart σvL	Predicted			Target7 Name	Target 7	Uptake (Tumour) ET Mean	1
Abundance : CYP2C8 IM Freq	0	Abundance : CYP2A6 UM CV (%)	0	UGT1A3 Mean Turnover Rate CV (%)	30	SCorneum Thickness (µm) : Male	11	CYP2C19 Mean Turnover Rate CV (%)	20	Lobe Distribution Percentage (%) Pulmonary Mass Volume UA	8.33	Gut : AP (mg/g)	2.84					Lung Plasma osmotic pressure CV(%)	10.6					Kidney σvL	Predicted			Target7 Rmax (µM)	0	Uptake (Tumour) CV (%)	0
Abundance : CYP2C9 PM Freq	0.06	Abundance : CYP2A6 IM Mean	18.4	UGT1A4 EM Mean	1	SCorneum Thickness CV (%) : Male	32	Colon CYP2C19 EM Mean	0	Lobe Distribution Percentage (%) Epithelial Lining Fluid Volume RL	16.66	Gut : KpALB	0.158					Muscle Jv,s	Predicted					Liver σvL	Predicted			Target7 Rmax CV (%)	30	Uptake (Tumour) PT Mean	1
Abundance : CYP2C9 UM Freq	0	Abundance : CYP2A6 IM CV (%)	83	UGT1A4 EM Mean CV (%)	50	SCorneum Thickness (µm) : Female	11	Colon CYP2C19 EM CV (%)	0	Lobe Distribution Percentage (%) Epithelial Lining Fluid Volume RM	16.67	Gut : KpLPP	0.141					Muscle ns:nl	3610					Lung σvL	Predicted			Target7 Kdeg (1/h)	0	Uptake (Tumour) CV (%)	0
Abundance : CYP2C9 IM Freq	0	Turnover rate : CYP2A6 Mean	0.0267	UGT1A4 PM Mean	0	SCorneum Thickness CV (%) : Female	20	Colon CYP2C19 PM Mean	N/A	Lobe Distribution Percentage (%) Epithelial Lining Fluid Volume RT	16.67	Heart : IW (%)	44.5					Muscle Rpore,s(nm)	5					Muscle σvL	Predicted			Target7 Kdeg CV (%)	30	Uptake (Tumour) IT Mean	1
Abundance : CYP2C18 PM Freq	0	Turnover rate : CYP2A6 CV (%)	56	UGT1A4 PM Mean CV (%)	0	SCorneum Fat (%) : Male	23.7	Colon CYP2C19 PM Mean CV (%)	N/A	Lobe Distribution Percentage (%) Epithelial Lining Fluid Volume LL	16.67	Heart : AP (mg/g)	3.07					Muscle Rpore,l(nm)	22					Skin σvL	Predicted			Target7 Kshed (1/hr)	1e-06	Uptake (Tumour) CV (%)	0
Abundance : CYP2C18 UM Freq	0	Abundance : CYP2B6 EM Mean	17	UGT1A4 UM Mean	0	SCorneum Fat CV (%) : Male	24	Colon CYP2C19 UM Mean	N/A	Lobe Distribution Percentage (%) Epithelial Lining Fluid Volume LT	16.67	Heart : KpALB	0.157					Muscle deltaP (mmHg)	40					Spleen σvL	Predicted			Target7 Kshed CV (%)	30	Uptake (Tumour) UT Mean	1
Abundance : CYP2C18 IM Freq	0	Abundance : CYP2B6 EM CV (%)	122	UGT1A4 UM Mean CV (%)	0	SCorneum Fat (%) : Female	23.7	Colon CYP2C19 UM Mean CV (%)	N/A	Lobe Distribution Percentage (%) Epithelial Lining Fluid Volume LA	8.33	Heart : KpLPP	0.16					Muscle Plasma osmotic pressure (mmHg)	25.8					Pancreas σvL	Predicted			Target7 Lambda (1/h)	1e-06	Uptake (Tumour) CV (%)	0
Abundance : CYP2C19 PM Freq	0.092	Abundance : CYP2B6 PM Mean	6	UGT1A4 IM Mean	0	SCorneum Fat CV (%) : Female	24	Colon CYP2C19 IM Mean	N/A	Lobe Distribution Percentage (%) Epithelial Lining Fluid Volume UA	8.33	Kidney : IW (%)	50					Muscle Plasma osmotic pressure CV(%)	10.6					Additional Organ σvL	1			Target7 MW (Da)	150000	Tumour : Target Abundance (µM)	0
Abundance : CYP2C19 UM Freq	0.318	Abundance : CYP2B6 PM CV (%)	200	UGT1A4 IM Mean CV (%)	0	VEpidermis Thickness (µm) : Male	53.3	Colon CYP2C19 IM Mean CV (%)	N/A	Use local pH by segment	No	Kidney : AP (mg/g)	2.48					Pancreas Jv,s	Predicted					Subcutaneous site σvL	Predicted			Target8 Name	Target 8	Tumour : CV (%)	0
Abundance : CYP2C19 IM Freq	0	Abundance : CYP2B6 UM Mean	0	UGT1A4 Absolute Abundance	8.7	VEpidermis Thickness CV (%) : Male	40	Colon CYP2C19 Mean Turnover Rate	N/A	Basal Influx 1 (Lung) Mean	1	Kidney : KpALB	0.13					Pancreas ns:nl	2000					Adipose σl	0			Target8 Rmax (µM)	0	Tumour : Target MW (Da)	150000
Abundance : CYP2D6 PM Freq	0.082	Abundance : CYP2B6 UM CV (%)	0	UGT1A4 Mean Turnover Rate	1e-06	VEpidermis Thickness (µm) : Female	43.3	Colon CYP2C19 Mean Turnover Rate CV (%)	N/A	Basal Influx 1 (Lung) CV (%)	0	Kidney : KpLPP	0.137					Pancreas Rpore,s(nm)	6					Bone σl	0			Target8 Rmax CV (%)	30	Tumour : Tissue Radius (µm)	75
Abundance : CYP2D6 UM Freq	0.053	Abundance : CYP2B6 IM Mean	0	UGT1A4 Mean Turnover Rate CV (%)	30	VEpidermis Thickness CV (%) : Female	40	CYP2D6 EM Mean	1.1	Basal Influx 2 (Lung) Mean	1	Liver : IW (%)	58.6					Pancreas Rpore,l(nm)	27					Brain σl	0			Target8 Kdeg (1/h)	0	Tumour : CV (%)	30
Abundance : CYP2D6 IM Freq	0	Abundance : CYP2B6 IM CV (%)	0	UGT1A5 EM Mean	1	VEpidermis Fat (%) : Male	3	CYP2D6 EM CV (%)	47	Basal Influx 2 (Lung) CV (%)	0	Liver : AP (mg/g)	5.09					Pancreas deltaP (mmHg)	40					Gut σl	0			Target8 Kdeg CV (%)	30	Tumour : Capillary Radius (µm)	8
Abundance : CYP2E1 PM Freq	0	Turnover rate : CYP2B6 Mean	0.0217	UGT1A5 EM Mean CV (%)	50	VEpidermis Fat CV (%) : Male	30	CYP2D6 PM Mean	0	Basal Efflux 1 (Lung) Mean	1	Liver : KpALB	0.086					Pancreas Plasma osmotic pressure (mmHg)	25.8					Heart σl	0			Target8 Kshed (1/hr)	1e-06	Tumour : CV (%)	10
Abundance : CYP2E1 UM Freq	0	Turnover rate : CYP2B6 CV (%)	56	UGT1A5 PM Mean	0	VEpidermis Fat (%) : Female	3	CYP2D6 PM Mean CV (%)	0	Basal Efflux 1 (Lung) CV (%)	0	Liver : KpLPP	0.161					Pancreas Plasma osmotic pressure CV(%)	10.6					Kidney σl	0			Target8 Kshed CV (%)	30	Tumour : Correction Factor	0.63
Abundance : CYP2E1 IM Freq	0	Abundance : CYP2C8 EM Mean	24	UGT1A5 PM Mean CV (%)	0	VEpidermis Fat CV (%) : Female	30	CYP2D6 UM Mean	2.1	Basal Efflux 2 (Lung) Mean	1	Lung : IW (%)	46.3					Skin Jv,s	Predicted					Liver σl	0			Target8 Lambda (1/h)	1e-06	Tumour : CV (%)	0
Abundance : CYP2J2 PM Freq	0	Abundance : CYP2C8 EM CV (%)	81	UGT1A5 UM Mean	0			CYP2D6 UM Mean CV (%)	47	Basal Efflux 2 (Lung) CV (%)	0	Lung : AP (mg/g)	0.5					Skin ns:nl	2500					Lung σl	0			Target8 MW (Da)	150000	Tumour : Hydrostatic Pressure Gradient ΔP (mmHg)	40
Abundance : CYP2J2 UM Freq	0	Abundance : CYP2C8 PM Mean	0	UGT1A5 UM Mean CV (%)	0	MechDermA - Face		CYP2D6 IM Mean	0	Apical Influx 1 (Lung) Mean	1	Lung : KpALB	0.212					Skin Rpore,s(nm)	9					Muscle σl	0			Target9 Name	Target 9	Tumour : Plasma osmotic pressure (mmHg)	25.8
Abundance : CYP2J2 IM Freq	0	Abundance : CYP2C8 PM CV (%)	0	UGT1A5 IM Mean	0	SCorneum Thickness (µm) : Male	14.3	CYP2D6 IM Mean CV (%)	0	Apical Influx 1 (Lung) CV (%)	0	Lung : KpLPP	0.168					Skin Rpore,l(nm)	25					Skin σl	0			Target9 Rmax (µM)	0	Tumour : Plasma osmotic pressure CV (%)	10.6
Abundance : CYP3A4 PM Freq	0	Abundance : CYP2C8 UM Mean	0	UGT1A5 IM Mean CV (%)	0	SCorneum Thickness CV (%) : Male	23	CYP2D6 Mean Turnover Rate	0.03	Apical Influx 2 (Lung) Mean	1	Muscle : IW (%)	66.9					Skin deltaP (mmHg)	40					Spleen σl	0			Target9 Rmax CV (%)	30	Tumour : Capillary Small Pore Radius (nm)	4.5
Abundance : CYP3A4 UM Freq	0	Abundance : CYP2C8 UM CV (%)	0	UGT1A5 Absolute Abundance	0	SCorneum Thickness (µm) : Female	15.6	CYP2D6 Mean Turnover Rate CV (%)	20	Apical Influx 2 (Lung) CV (%)	0	Muscle : AP (mg/g)	2.49					Skin Plasma osmotic pressure (mmHg)	25.8					Pancreas σl	0			Target9 Kdeg (1/h)	0	Tumour : Capillary Large Pore Radius (nm)	500
Abundance : CYP3A4 IM Freq	0	Abundance : CYP2C8 IM Mean	0	UGT1A5 Mean Turnover Rate	1e-06	SCorneum Thickness CV (%) : Female	21	Colon CYP2D6 EM Mean	0	Apical Efflux 1 (Lung) Mean	1	Muscle : KpALB	0.034					Skin Plasma osmotic pressure CV(%)	10.6					Additional σl	0			Target9 Kdeg CV (%)	30	Tumour : Capillary Small Pore Membrane Thickness (1/cm)	17.6
Abundance : CYP3A5 PM Freq	0.83	Abundance : CYP2C8 IM CV (%)	0	UGT1A5 Mean Turnover Rate CV (%)	30	SCorneum Fat (%) : Male	7.2	Colon CYP2D6 EM CV (%)	0	Apical Efflux 1 (Lung) CV (%)	0	Muscle : KpLPP	0.059					Spleen Jv,s	Predicted					Subcutaneous site σl	0			Target9 Kshed (1/hr)	1e-06	Tumour : Capillary Large Pore Membrane Thickness (1/cm)	0.65
Abundance : CYP3A5 UM Freq	0	Turnover rate : CYP2C8 Mean	0.0301	UGT1A6 EM Mean	1	SCorneum Fat CV (%) : Male	12	Colon CYP2D6 PM Mean	N/A	Apical Efflux 2 (Lung) Mean	1	Skin : IW (%)	9.47					Spleen ns:nl	200					Adipose FR	0			Target9 Kshed CV (%)	30	Tumour : Capillary Small Pore Hydrolic Conductance	0.01
Abundance : CYP3A5 IM Freq	0	Turnover rate : CYP2C8 CV (%)	56	UGT1A6 EM Mean CV (%)	50	SCorneum Fat (%) : Female	7.2	Colon CYP2D6 PM Mean CV (%)	N/A	Apical Efflux 2 (Lung) CV (%)	0	Skin : AP (mg/g)	1.32					Spleen Rpore,s(nm)	10					Bone FR	1			Target9 Lambda (1/h)	1e-06	Tumour : Interstitial Small Pore Radius (nm)	13.8
Abundance : CYP3A7 PM Freq	0.88	Abundance : CYP2C9 EM Mean	73	UGT1A6 PM Mean	0	SCorneum Fat CV (%) : Female	12	Colon CYP2D6 UM Mean	N/A			Skin : KpALB	0.277					Spleen Rpore,l(nm)	42					Brain FR	1			Target9 MW (Da)	150000	Tumour : Interstitial Large Pore Radius (nm)	1000
Abundance : CYP3A7 UM Freq	0	Abundance : CYP2C9 EM CV (%)	54	UGT1A6 PM Mean CV (%)	0	VEpidermis Thickness (µm) : Male	38.9	Colon CYP2D6 UM Mean CV (%)	N/A	Initial bacteria number	20	Skin : KpLPP	0.096					Spleen deltaP (mmHg)	40					Gut FR	1			Target10 Name	Target 10	Tumour : Interstitial Small Pore Fraction	0.9
Abundance : CYP3A7 IM Freq	0	Abundance : CYP2C9 PM Mean	29	UGT1A6 UM Mean	0	VEpidermis Thickness CV (%) : Male	50	Colon CYP2D6 IM Mean	N/A			Spleen : IW (%)	57.9					Spleen Plasma osmotic pressure (mmHg)	25.8					Heart FR	1			Target10 Rmax (µM)	0	Tumour : FcRn Abundance Scalar	1
Abundance : CYP2C9 Allele 1 Genotype 1 Freq	0.672	Abundance : CYP2C9 PM CV (%)	73	UGT1A6 UM Mean CV (%)	0	VEpidermis Thickness (µm) : Female	37.4	Colon CYP2D6 IM Mean CV (%)	N/A	Granuloma growth period (days)	200	Spleen : AP (mg/g)	2.81					Spleen Plasma osmotic pressure CV(%)	10.6					Kidney FR	1			Target10 Rmax CV (%)	30
Abundance : CYP2C9 Allele 1 Genotype 2 Freq	0.186	Abundance : CYP2C9 UM Mean	0	UGT1A6 IM Mean	0	VEpidermis Thickness CV (%) : Female	21	Colon CYP2D6 Mean Turnover Rate	N/A			Spleen : KpALB	0.097					AdditionalOrgan Jv,s	Predicted					Liver FR	1			Target10 Kdeg (1/h)	0
Abundance : CYP2C9 Allele 1 Genotype 3 Freq	0.111	Abundance : CYP2C9 UM CV (%)	0	UGT1A6 IM Mean CV (%)	0	VEpidermis Fat (%) : Male	3	Colon CYP2D6 Mean Turnover Rate CV (%)	N/A	Granuloma location Frequency: RLM	1	Spleen : KpLPP	0.207					AdditionalOrgan ns:nl	1					Lung FR	1			Target10 Kdeg CV (%)	30
Abundance : CYP2C9 Allele 1 Genotype 4 Freq	0.011	Abundance : CYP2C9 IM Mean	0	UGT1A6 Absolute Abundance	3.6	VEpidermis Fat CV (%) : Male	30	CYP2J2 EM Mean	7.4	Granuloma location Frequency: RMM	0	Plasma : IW (%)	0					AdditionalOrgan Rpore,s(nm)	0.1					Muscle FR	0			Target10 Kshed (1/hr)	1e-06
Abundance : CYP2C9 Allele 1 Genotype 5 Freq	0.017	Abundance : CYP2C9 IM CV (%)	0	UGT1A6 Mean Turnover Rate	1e-06	VEpidermis Fat (%) : Female	3	CYP2J2 EM CV (%)	69	Granuloma location Frequency: RMM	0	Plasma : AP (mg/g)	0.04					AdditionalOrgan Rpore,l(nm)	0.1					Skin FR	0			Target10 Kshed CV (%)	30
Abundance : CYP2C9 Allele 1 Genotype 6 Freq	0.003	Turnover rate : CYP2C9 Mean	0.0067	UGT1A6 Mean Turnover Rate CV (%)	30	VEpidermis Fat CV (%) : Female	30	CYP2J2 PM Mean	0	Granuloma location Frequency: LLM	0	RBC : IW (%)	66.6					AdditionalOrgan deltaP (mmHg)	40					Spleen FR	1			Target10 Lambda (1/h)	1e-06
Abundance : UGT1A1 PM Freq	0.11	Turnover rate : CYP2C9 CV (%)	56	UGT1A7 EM Mean	1			CYP2J2 PM Mean CV (%)	0	Granuloma location Frequency: LTM	0	RBC : AP (mg/g)	0.44					AdditionalOrgan Plasma osmotic pressure (mmHg)	25.8					Pancreas FR	1			Target10 MW (Da)	150000
Abundance : UGT1A1 UM Freq	0.01	Abundance : CYP2C18 EM Mean	1	UGT1A7 EM Mean CV (%)	50	MPMLA - Forehead		CYP2J2 UM Mean	0			Pancreas : IW (%)	66.4					AdditionalOrgan Plasma osmotic pressure CV(%)	10.6					Additional FR	1			Target11 Name	Target 11
Abundance : UGT1A1 IM Freq	0.44	Abundance : CYP2C18 EM CV (%)	106	UGT1A7 PM Mean	0	Skin surface pH : Male	4.5	CYP2J2 UM Mean CV (%)	0	Macrophage diameter (μm): Mean	21.2	Pancreas : AP (mg/g)	1.67					SubCut Jv,s	Predicted					Subcutaneous site FR	0			Target11 Rmax (µM)	0
Abundance : UGT1A3 PM Freq	0	Abundance : CYP2C18 PM Mean	0	UGT1A7 PM Mean CV (%)	0	Skin surface pH CV (%) : Male	7.4	CYP2J2 IM Mean	0	Macrophage fraction (%): Mean	50	Pancreas : KpALB	0.06					SubCut ns:nl	2500					Adipose FcRn	7.6			Target11 Rmax CV (%)	30
Abundance : UGT1A3 UM Freq	0	Abundance : CYP2C18 PM CV (%)	0	UGT1A7 UM Mean	0	Skin temperature °C : Male	32	CYP2J2 IM Mean CV (%)	0	ISF fraction (%): Mean	10	Pancreas : KpLPP	0.06					SubCut Rpore,s(nm)	6.5					Bone FcRn	230.7			Target11 Kdeg (1/h)	0
Abundance : UGT1A3 IM Freq	0	Abundance : CYP2C18 UM Mean	0	UGT1A7 UM Mean CV (%)	0	Skin temperature CV (%) : Male	0	CYP2J2 Mean Turnover Rate	0.03	ISF fraction: CV (%)	30	Placenta : IW (%)	0					SubCut Rpore,l(nm)	25					Brain FcRn	8.1			Target11 Kdeg CV (%)	30
Abundance : UGT1A4 PM Freq	0	Abundance : CYP2C18 UM CV (%)	0	UGT1A7 IM Mean	0	Shape of corneocyte : Male	Cuboid (brick)	CYP2J2 Mean Turnover Rate CV (%)	20	Outer-caseum fraction (%): Mean	20	Placenta : AP (mg/g)	0					SubCut deltaP (mmHg)	40					Gut FcRn	35.07			Target11 Kshed (1/hr)	1e-06
Abundance : UGT1A4 UM Freq	0	Abundance : CYP2C18 IM Mean	0	UGT1A7 IM Mean CV (%)	0	Shape of corneocyte : Female	Cuboid (brick)	Colon CYP2J2 EM Mean	0	Outer-caseum fraction: CV (%)	30	Placenta : KpALB	0					SubCut Plasma osmotic pressure (mmHg)	25.8					Heart FcRn	3.3			Target11 Kshed CV (%)	30
Abundance : UGT1A4 IM Freq	0	Abundance : CYP2C18 IM CV (%)	0	UGT1A7 Absolute Abundance	13	Number of SC layers : Male	12	Colon CYP2J2 EM CV (%)	0	Inner-caseum fraction (%): Mean	20	Placenta : KpLPP	0					SubCut Plasma osmotic pressure CV(%)	10.6					Kidney FcRn	48.3			Target11 Lambda (1/h)	1e-06
Abundance : UGT1A5 PM Freq	0	Turnover rate : CYP2C18 Mean	0.0267	UGT1A7 Mean Turnover Rate	1e-06	Number of SC layers CV (%) : Male	8.4	Colon CYP2J2 PM Mean	N/A	Inner-caseum fraction: CV (%)	30	Breast : IW (%)	0					Minimal PBPK Model Tissue Pore Sizes						Liver FcRn	89.5			Target11 MW (Da)	150000
Abundance : UGT1A5 UM Freq	0	Turnover rate : CYP2C18 CV (%)	56	UGT1A7 Mean Turnover Rate CV (%)	30	Water density gm/cm3 : Male	1	Colon CYP2J2 PM Mean CV (%)	N/A			Breast : AP (mg/g)	0					Tissue Jv,s	Predicted					Lung FcRn	85.2			Target12 Name	Target 12
Abundance : UGT1A5 IM Freq	0	Abundance : CYP2C19 EM Mean	4.4	UGT1A8 EM Mean	1	Water density CV (%) : Male	0	Colon CYP2J2 UM Mean	N/A	Local pH: macrophage	5	Breast : KpALB	0					Tissue ns:nl	1155					Muscle FcRn	6.5			Target12 Rmax (µM)	0
Abundance : UGT1A6 PM Freq	0	Abundance : CYP2C19 EM CV (%)	71	UGT1A8 EM Mean CV (%)	50	SC lipids density gm/cm3 : Male	0.9	Colon CYP2J2 UM Mean CV (%)	N/A	Local pH: ISF	6.7	Breast : KpLPP	0					Tissue Rpore,s(nm)	6.9					Skin FcRn	24.6			Target12 Rmax CV (%)	30
Abundance : UGT1A6 UM Freq	0	Abundance : CYP2C19 PM Mean	0	UGT1A8 PM Mean	0	SC lipids density CV (%) : Male	0	Colon CYP2J2 IM Mean	N/A	Local pH: caseum	7.4	Milk : IW (%)	0					Tissue Rpore,l(nm)	24.5					Spleen FcRn	230.7			Target12 Kdeg (1/h)	0
Abundance : UGT1A6 IM Freq	0	Abundance : CYP2C19 PM CV (%)	0	UGT1A8 PM Mean CV (%)	0	SC proteins density gm/cm3 : Male	1.37	Colon CYP2J2 IM Mean CV (%)	N/A			Milk : AP (mg/g)	0					Tissue deltaP (mmHg)	40					Pancreas FcRn	35.07			Target12 Kdeg CV (%)	30
Abundance : UGT1A7 PM Freq	0	Abundance : CYP2C19 UM Mean	8.7	UGT1A8 UM Mean	0	SC proteins density CV (%) : Male	0	Colon CYP2J2 Mean Turnover Rate	N/A	Uptake (macrophage): Mean	1	Milk : KpALB	0					Tissue Plasma osmotic pressure (mmHg)	25.8					Additional FcRn	6.5			Target12 Kshed (1/hr)	1e-06
Abundance : UGT1A7 UM Freq	0	Abundance : CYP2C19 UM CV (%)	71	UGT1A8 UM Mean CV (%)	0	Intercellular lipid thickness of SC µm : Male	0.091	Colon CYP2J2 Mean Turnover Rate CV (%)	N/A	Uptake (macrophage): CV (%)	1	Milk : KpLPP	0					Tissue Plasma osmotic pressure CV(%)	10.6					Subcutaneous site FcRn	24.6			Target12 Kshed CV (%)	30
Abundance : UGT1A7 IM Freq	0	Abundance : CYP2C19 IM Mean	0	UGT1A8 IM Mean	0	Intercellular lipid thickness of SC CV (%) : Male	0	CYP3A4 EM Mean	65.4	Efflux (macrophage): Mean	1	Subcutis : IW (%)	0											Adipose PSs	Predicted			Target12 Lambda (1/h)	1e-06
Abundance : UGT1A8 PM Freq	0	Abundance : CYP2C19 IM CV (%)	0	UGT1A8 IM Mean CV (%)	0	Tortuosity : Male	User Defined	CYP3A4 EM CV (%)	52	Efflux (macrophage): CV (%)	0	Subcutis : AP (mg/g)	0											Bone PSs	0.1			Target12 MW (Da)	150000
Abundance : UGT1A8 UM Freq	0	Turnover rate : CYP2C19 Mean	0.0267	UGT1A8 Absolute Abundance	4.9	Tortuosity of lipid diffusion pathway of SC : Male	12.7	CYP3A4 PM Mean	0	BN pre-treatment number: Mean	80	Subcutis : KpALB	0											Brain PSs	Predicted			Target13 Name	Target 13
Abundance : UGT1A8 IM Freq	0	Turnover rate : CYP2C19 CV (%)	56	UGT1A8 Mean Turnover Rate	1e-06	Tortuosity of lipid diffusion pathway of SC CV (%) : Male	18	CYP3A4 PM Mean CV (%)	0	BN pre-treatment number: CV (%)	30	Subcutis : KpLPP	0											Gut PSs	Predicted			Target13 Rmax (µM)	0
Abundance : UGT1A9 PM Freq	0.04	Abundance : CYP2D6 EM Mean	9.4	UGT1A8 Mean Turnover Rate CV (%)	30	Hair follicle diameter µm : Male	65.4	CYP3A4 UM Mean	0			Adipose Volume Scalar	1											Heart PSs	Predicted			Target13 Rmax CV (%)	30
Abundance : UGT1A9 UM Freq	0	Abundance : CYP2D6 EM CV (%)	65	UGT1A9 EM Mean	1	Hair follicle diameter CV (%) : Male	83	CYP3A4 UM Mean CV (%)	0			Bone Volume Scalar	1											Kidney PSs	Predicted			Target13 Kdeg (1/h)	0
Abundance : UGT1A9 IM Freq	0	Abundance : CYP2D6 PM Mean	0	UGT1A9 EM Mean CV (%)	50	Hair follicle density N/cm2 : Male	292	CYP3A4 IM Mean	0			Brain Volume Scalar	1											Liver PSs	Predicted			Target13 Kdeg CV (%)	30
Abundance : UGT1A10 PM Freq	0	Abundance : CYP2D6 PM CV (%)	0	UGT1A9 PM Mean	0.07	Hair follicle density CV (%) : Male	16	CYP3A4 IM Mean CV (%)	0			Gut Volume Scalar	1											Lung PSs	Predicted			Target13 Kshed (1/hr)	1e-06
Abundance : UGT1A10 UM Freq	0	Abundance : CYP2D6 UM Mean	18.8	UGT1A9 PM Mean CV (%)	50	Hair follicle depth µm : Male	204.8	CYP3A4 Mean Turnover Rate	0.03			Heart Volume Scalar	1											Muscle PSs	Predicted			Target13 Kshed CV (%)	30
Abundance : UGT1A10 IM Freq	0	Abundance : CYP2D6 UM CV (%)	65	UGT1A9 UM Mean	0	Hair follicle depth CV (%) : Male	0	CYP3A4 Mean Turnover Rate CV (%)	20			Kidney Volume Scalar	1											Skin PSs	Predicted			Target13 Lambda (1/h)	1e-06
Abundance : UGT2B4 PM Freq	0	Abundance : CYP2D6 IM Mean	0	UGT1A9 UM Mean CV (%)	0	Hair shaft diameter µm : Male	15.9	Colon CYP3A4 EM Mean	1.99			Liver Volume Scalar	1											Spleen PSs	Predicted			Target13 MW (Da)	150000
Abundance : UGT2B4 UM Freq	0	Abundance : CYP2D6 IM CV (%)	0	UGT1A9 IM Mean	0.19	Hair shaft diameter CV (%) : Male	57	Colon CYP3A4 EM CV (%)	30			Lung Volume Scalar	1											Pancreas PSs	Predicted			Target14 Name	Target 14
Abundance : UGT2B4 IM Freq	0	Turnover rate : CYP2D6 Mean	0.0099	UGT1A9 IM Mean CV (%)	50	Sebum viscosity centipose : Male	40	Colon CYP3A4 PM Mean	N/A			Muscle Volume Scalar	1											Additional Organ PSs	0.01			Target14 Rmax (µM)	0
Abundance : UGT2B7 PM Freq	0	Turnover rate : CYP2D6 CV (%)	56	UGT1A9 Absolute Abundance	79	Sebum viscosity CV (%) : Male	0	Colon CYP3A4 PM Mean CV (%)	N/A			Skin Volume Scalar	1											Subcutaneous site PSs	Predicted			Target14 Rmax CV (%)	30
Abundance : UGT2B7 UM Freq	0	Abundance : CYP2E1 EM Mean	61	UGT1A9 Mean Turnover Rate	1e-06	Corneocyte pH [top] : Male	6.8	Colon CYP3A4 UM Mean	N/A			Spleen Volume Scalar	1											Adipose PSL	Predicted			Target14 Kdeg (1/h)	0
Abundance : UGT2B7 IM Freq	0	Abundance : CYP2E1 EM CV (%)	61	UGT1A9 Mean Turnover Rate CV (%)	30	Corneocyte pH [top] CV (%) : Male	6.8	Colon CYP3A4 UM Mean CV (%)	N/A			Plasma Volume Scalar	1											Bone PSL	0.1			Target14 Kdeg CV (%)	30
Abundance : UGT2B10 PM Freq	0	Abundance : CYP2E1 PM Mean	0	UGT1A10 EM Mean	1	Corneocyte thickness [top] µm : Male	0.71	Colon CYP3A4 IM Mean	N/A			Placenta Volume Scalar	0											Brain PSL	Predicted			Target14 Kshed (1/hr)	1e-06
Abundance : UGT2B10 UM Freq	0	Abundance : CYP2E1 PM CV (%)	0	UGT1A10 EM Mean CV (%)	50	Corneocyte thickness [top] CV (%) : Male	36	Colon CYP3A4 IM Mean CV (%)	N/A			Breast Volume Scalar	0											Gut PSL	Predicted			Target14 Kshed CV (%)	30
Abundance : UGT2B10 IM Freq	0	Abundance : CYP2E1 UM Mean	0	UGT1A10 PM Mean	0	Corneocyte width [top] µm : Male	27.7	Colon CYP3A4 Mean Turnover Rate	N/A			Milk Volume Scalar	0											Heart PSL	Predicted			Target14 Lambda (1/h)	1e-06
Abundance : UGT2B11 PM Freq	0	Abundance : CYP2E1 UM CV (%)	0	UGT1A10 PM Mean CV (%)	0	Corneocyte width [top] CV (%) : Male	9.2	Colon CYP3A4 Mean Turnover Rate CV (%)	N/A			Subcutis Volume Scalar	0											Kidney PSL	Predicted			Target14 MW (Da)	150000
Abundance : UGT2B11 UM Freq	0	Abundance : CYP2E1 IM Mean	0	UGT1A10 UM Mean	0	Corneocyte length [top] µm : Male	34.2	CYP3A5 EM Mean	23.3			Membrane potential : Adipose (mV)	-41											Liver PSL	Predicted			Target15 Name	Target 15
Abundance : UGT2B11 IM Freq	0	Abundance : CYP2E1 IM CV (%)	0	UGT1A10 UM Mean CV (%)	0	Corneocyte length [top] CV (%) : Male	4.1	CYP3A5 EM CV (%)	32			Membrane potential : Bone (mV)	-41											Lung PSL	Predicted			Target15 Rmax (µM)	0
Abundance : UGT2B15 PM Freq	0.28	Turnover rate : CYP2E1 Mean	0.0176	UGT1A10 IM Mean	0	Hydration level (% water volume) [top] : Male	35.5	CYP3A5 PM Mean	0			Membrane potential : Brain (mV)	-41											Muscle PSL	Predicted			Target15 Rmax CV (%)	30
Abundance : UGT2B15 UM Freq	0	Turnover rate : CYP2E1 CV (%)	63	UGT1A10 IM Mean CV (%)	0	Hydration level (% water volume) [top] CV (%) : Male	17	CYP3A5 PM Mean CV (%)	0			Membrane potential : Gut (mV)	-41											Skin PSL	Predicted			Target15 Kdeg (1/h)	0
Abundance : UGT2B15 IM Freq	0.51	Abundance : CYP2J2 EM Mean	1.2	UGT1A10 Absolute Abundance	17	SC lipid viscosity [top] centipose : Male	75	CYP3A5 UM Mean	0			Membrane potential : Heart (mV)	-41											Spleen PSL	Predicted			Target15 Kdeg CV (%)	30
Abundance : UGT2B17 PM Freq	0.09	Abundance : CYP2J2 EM CV (%)	175	UGT1A10 Mean Turnover Rate	1e-06	SC lipid viscosity [top] CV (%) : Male	0	CYP3A5 UM Mean CV (%)	0			Membrane potential : Kidney (mV)	-70											Pancreas PSL	Predicted			Target15 Kshed (1/hr)	1e-06
Abundance : UGT2B17 UM Freq	0	Abundance : CYP2J2 PM Mean	0	UGT1A10 Mean Turnover Rate CV (%)	30	Corneocyte pH [upper mid] : Male	6.8	CYP3A5 IM Mean	0			Membrane potential : Liver (mV)	-41											Additional Organ PSL	0.1			Target15 Kshed CV (%)	30
Abundance : UGT2B17 IM Freq	0.36	Abundance : CYP2J2 PM CV (%)	0	UGT2B4 EM Mean	1	Corneocyte pH [upper mid] CV (%) : Male	6.8	CYP3A5 IM Mean CV (%)	0			Membrane potential : Lung (mV)	-41											Subcutaneous site PSL	Predicted			Target15 Lambda (1/h)	1e-06
Abundance : UGT2B28 PM Freq	0	Abundance : CYP2J2 UM Mean	0	UGT2B4 EM Mean CV (%)	50	Corneocyte thickness [upper mid] µm : Male	0.81	CYP3A5 Mean Turnover Rate	0.03			Membrane potential : Muscle (mV)	-41											Adipose fcat	0.025			Target15 MW (Da)	150000
Abundance : UGT2B28 UM Freq	0	Abundance : CYP2J2 UM CV (%)	0	UGT2B4 PM Mean	0	Corneocyte thickness [upper mid] CV (%) : Male	36	CYP3A5 Mean Turnover Rate CV (%)	20			Membrane potential : Skin (mV)	-41											Bone fcat	0.075			Target16 Name	Target 16
Abundance : UGT2B28 IM Freq	0	Abundance : CYP2J2 IM Mean	0	UGT2B4 PM Mean CV (%)	0	Corneocyte width [upper mid] µm : Male	27.7	Colon CYP3A5 EM Mean	0.74			Membrane potential : Spleen (mV)	-41											Brain fcat	0.0009			Target16 Rmax (µM)	0
Abundance : User UGT1 PM Freq	0	Abundance : CYP2J2 IM CV (%)	0	UGT2B4 UM Mean	0	Corneocyte width [upper mid] CV (%) : Male	9.2	Colon CYP3A5 EM CV (%)	30			Membrane potential : RBC (mV)	-10											Gut fcat	0.055			Target16 Rmax CV (%)	30
Abundance : User UGT1 UM Freq	0	Turnover rate : CYP2J2 Mean	0.0194	UGT2B4 UM Mean CV (%)	0	Corneocyte length [upper mid] µm : Male	34.2	Colon CYP3A5 PM Mean	N/A			Membrane potential : Pancreas (mV)	-41											Heart fcat	0.0454			Target16 Kdeg (1/h)	0
Abundance : User UGT1 IM Freq	0	Turnover rate : CYP2J2 CV (%)	56	UGT2B4 IM Mean	0	Corneocyte length [upper mid] CV (%) : Male	4.1	Colon CYP3A5 PM Mean CV (%)	N/A			Membrane potential : Placenta (mV)	0											Kidney fcat	0.041			Target16 Kdeg CV (%)	30
Abundance : User Cyt1 PM Freq	0	Abundance : CYP3A4 EM Mean	137	UGT2B4 IM Mean CV (%)	0	Hydration level (% water volume) [upper mid] : Male	46.1	Colon CYP3A5 UM Mean	N/A			Membrane potential : Breast (mV)	0											Liver fcat	0.33			Target16 Kshed (1/hr)	1e-06
Abundance : User Cyt1 UM Freq	0	Abundance : CYP3A4 EM CV (%)	41	UGT2B4 Absolute Abundance	0.3	Hydration level (% water volume) [upper mid] CV (%) : Male	11	Colon CYP3A5 UM Mean CV (%)	N/A			Membrane potential : Milk (mV)	0											Lung fcat	0.0057			Target16 Kshed CV (%)	30
Abundance : User Cyt1 IM Freq	0	Abundance : CYP3A4 PM Mean	0	UGT2B4 Mean Turnover Rate	1e-06	SC lipid viscosity [upper mid] centipose : Male	75	Colon CYP3A5 IM Mean	N/A			Membrane potential : Subcutis (mV)	0											Muscle fcat	0.1			Target16 Lambda (1/h)	1e-06
Abundance : User Cyt2 PM Freq	0	Abundance : CYP3A4 PM CV (%)	0	UGT2B4 Mean Turnover Rate CV (%)	30	SC lipid viscosity [upper mid] CV (%) : Male	0	Colon CYP3A5 IM Mean CV (%)	N/A			Ve (Fraction Tissue volume) : Lung	0.00232											Skin fcat	0.27			Target16 MW (Da)	150000
Abundance : User Cyt2 UM Freq	0	Abundance : CYP3A4 UM Mean	0	UGT2B7 EM Mean	1	Corneocyte pH [lower mid] : Male	6.8	Colon CYP3A5 Mean Turnover Rate	N/A			Ve (Fraction Tissue volume) : Heart	0.00053											Spleen fcat	0.018			Target17 Name	Target 17
Abundance : User Cyt2 IM Freq	0	Abundance : CYP3A4 UM CV (%)	0	UGT2B7 EM Mean CV (%)	50	Corneocyte pH [lower mid] CV (%) : Male	6.8	Colon CYP3A5 Mean Turnover Rate CV (%)	N/A			Ve (Fraction Tissue volume) : Brain	0.00063											Pancreas fcat	0.015			Target17 Rmax (µM)	0
Abundance : User Cyt3 PM Freq	0	Abundance : CYP3A4 IM Mean	0	UGT2B7 PM Mean	0	Corneocyte thickness [lower mid] µm : Male	0.91	UGT1A1 EM Mean	1			Ve (Fraction Tissue volume) : Muscle	0.00034											Additional fcat	0.01			Target17 Rmax CV (%)	30
Abundance : User Cyt3 UM Freq	0	Abundance : CYP3A4 IM CV (%)	0	UGT2B7 PM Mean CV (%)	0	Corneocyte thickness [lower mid] CV (%) : Male	36	UGT1A1 EM Mean CV (%)	60			Ve (Fraction Tissue volume) : Skin	0.00063											Subcutaneous site fcat	0.000239			Target17 Kdeg (1/h)	0
Abundance : User Cyt3 IM Freq	0	Turnover rate : CYP3A4 Mean	0.0193	UGT2B7 UM Mean	0	Corneocyte width [lower mid] µm : Male	27.7	UGT1A1 PM Mean	0.42			Ve (Fraction Tissue volume) : Adipose	0.00039											Adipose Kup	0.00298			Target17 Kdeg CV (%)	30
Abundance : User Cyt4 PM Freq	0	Turnover rate : CYP3A4 CV (%)	68	UGT2B7 UM Mean CV (%)	0	Corneocyte width [lower mid] CV (%) : Male	9.2	UGT1A1 PM Mean CV (%)	60			Ve (Fraction Tissue volume) : Bone	0.00063											Bone Kup	0.0298			Target17 Kshed (1/hr)	1e-06
Abundance : User Cyt4 UM Freq	0	Abundance : CYP3A5 EM Mean	103	UGT2B7 IM Mean	0	Corneocyte length [lower mid] µm : Male	34.2	UGT1A1 UM Mean	1.46			Ve (Fraction Tissue volume) : Kidney	0.00088											Brain Kup	0.00596			Target17 Kshed CV (%)	30
Abundance : User Cyt4 IM Freq	0	Abundance : CYP3A5 EM CV (%)	65	UGT2B7 IM Mean CV (%)	0	Corneocyte length [lower mid] CV (%) : Male	4.1	UGT1A1 UM Mean CV (%)	60			Ve (Fraction Tissue volume) : ByPass	0											Gut Kup	0.0298			Target17 Lambda (1/h)	1e-06
Abundance : CES1 PM Freq	0.001	Abundance : CYP3A5 PM Mean	0	UGT2B7 Absolute Abundance	48	Hydration level (% water volume) [lower mid] : Male	56.75	UGT1A1 IM Mean	0.72			Ve (Fraction Tissue volume) : Gut	0.00063											Heart Kup	0.0298			Target17 MW (Da)	150000
Abundance : CES1 UM Freq	0	Abundance : CYP3A5 PM CV (%)	0	UGT2B7 Mean Turnover Rate	1e-06	Hydration level (% water volume) [lower mid] CV (%) : Male	7	UGT1A1 IM Mean CV (%)	60			Ve (Fraction Tissue volume) : Spleen	0.00063											Kidney Kup	0.0298			Target18 Name	Target 18
Abundance : CES1 IM Freq	0	Abundance : CYP3A5 UM Mean	0	UGT2B7 Mean Turnover Rate CV (%)	30	SC lipid viscosity [lower mid] centipose : Male	75	UGT1A1 Absolute Abundance	8.5			Ve (Fraction Tissue volume) : Pancreas	0.00063											Liver Kup	0.0298			Target18 Rmax (µM)	0
Abundance : CES2 PM Freq	0	Abundance : CYP3A5 UM CV (%)	0	UGT2B10 EM Mean	1	SC lipid viscosity [lower mid] CV (%) : Male	0	UGT1A3 EM Mean	1			Ve (Fraction Tissue volume) : Liver	0.00063											Lung Kup	0.0298			Target18 Rmax CV (%)	30
Abundance : CES2 UM Freq	0	Abundance : CYP3A5 IM Mean	0	UGT2B10 EM Mean CV (%)	50	Corneocyte pH [bottom] : Male	6.8	UGT1A3 EM Mean CV (%)	60			Subcell Membrane potential : Adipose (mV)	10											Muscle Kup	0.0298			Target18 Kdeg (1/h)	0
Abundance : CES2 IM Freq	0	Abundance : CYP3A5 IM CV (%)	0	UGT2B10 PM Mean	0	Corneocyte pH [bottom] CV (%) : Male	6.8	UGT1A3 PM Mean	0			Subcell Membrane potential : Bone (mV)	10											Skin Kup	0.0298			Target18 Kdeg CV (%)	30
Abundance : User ES PM Freq	0	Turnover rate : CYP3A5 Mean	0.0193	UGT2B10 PM Mean CV (%)	0	Corneocyte thickness [bottom] µm : Male	1.03	UGT1A3 PM Mean CV (%)	0			Subcell Membrane potential : Brain (mV)	10											Spleen Kup	0.0298			Target18 Kshed (1/hr)	1e-06
Abundance : User ES UM Freq	0	Turnover rate : CYP3A5 CV (%)	68	UGT2B10 UM Mean	0	Corneocyte thickness [bottom] CV (%) : Male	36	UGT1A3 UM Mean	0			Subcell Membrane potential : Gut (mV)	10											Pancreas Kup	0.0298			Target18 Kshed CV (%)	30
Abundance : User ES IM Freq	0	Abundance : CYP3A7 EM Mean	35.4	UGT2B10 UM Mean CV (%)	0	Corneocyte width [bottom] µm : Male	27.7	UGT1A3 UM Mean CV (%)	0			Subcell Membrane potential : Heart (mV)	10											Additional Kup	0.0298			Target18 Lambda (1/h)	1e-06
Abundance : PM Freq	0	Abundance : CYP3A7 EM CV (%)	61	UGT2B10 IM Mean	0	Corneocyte width [bottom] CV (%) : Male	9.2	UGT1A3 IM Mean	0			Subcell Membrane potential : Kidney (mV)	10											Subcutaneous site Kup	0.0298			Target18 MW (Da)	150000
Abundance : UM Freq	0	Abundance : CYP3A7 PM Mean	0	UGT2B10 IM Mean CV (%)	0	Corneocyte length [bottom] µm : Male	34.2	UGT1A3 IM Mean CV (%)	0			Subcell Membrane potential : Liver (mV)	10															Target19 Name	Target 19
Abundance : IM Freq	0	Abundance : CYP3A7 PM CV (%)	0	UGT2B10 Absolute Abundance	0	Corneocyte length [bottom] CV (%) : Male	4.1	UGT1A3 Absolute Abundance	0.4			Subcell Membrane potential : Lung (mV)	10															Target19 Rmax (µM)	0
Abundance : PM Freq	0	Abundance : CYP3A7 UM Mean	0	UGT2B10 Mean Turnover Rate	1e-06	Hydration level (% water volume) [bottom] : Male	67.4	UGT1A4 EM Mean	1			Subcell Membrane potential : Muscle (mV)	10															Target19 Rmax CV (%)	30
Abundance : UM Freq	0	Abundance : CYP3A7 UM CV (%)	0	UGT2B10 Mean Turnover Rate CV (%)	30	Hydration level (% water volume) [bottom] CV (%) : Male	4	UGT1A4 EM Mean CV (%)	60			Subcell Membrane potential : Skin (mV)	10															Target19 Kdeg (1/h)	0
Abundance : IM Freq	0	Abundance : CYP3A7 IM Mean	0	UGT2B11 EM Mean	1	SC lipid viscosity [bottom] centipose : Male	75	UGT1A4 PM Mean	0			Subcell Membrane potential : Spleen (mV)	10															Target19 Kdeg CV (%)	30
Abundance : Plasma ES PM Freq	0	Abundance : CYP3A7 IM CV (%)	0	UGT2B11 EM Mean CV (%)	50	SC lipid viscosity [bottom] CV (%) : Male	0	UGT1A4 PM Mean CV (%)	0			Subcell Membrane potential : RBC (mV)	10															Target19 Kshed (1/hr)	1e-06
Abundance : Plasma ES UM Freq	0	Turnover rate : CYP3A7 Mean	0.0193	UGT2B11 PM Mean	0	Viable Epidermis thickness µm : Male	50.05	UGT1A4 UM Mean	0			Subcell Membrane potential : Pancreas (mV)	10															Target19 Kshed CV (%)	30
Abundance : Plasma ES IM Freq	0	Turnover rate : CYP3A7 CV (%)	68	UGT2B11 PM Mean CV (%)	0	Viable Epidermis thickness CV (%) : Male	7	UGT1A4 UM Mean CV (%)	0			Subcell Membrane potential : Placenta (mV)	0															Target19 Lambda (1/h)	1e-06
Abundance : FMO1 PM Freq	0	3A4 M / F difference	Same	UGT2B11 UM Mean	0	Dermis thickness µm : Male	1250	UGT1A4 IM Mean	0			Subcell Membrane potential : Breast (mV)	0															Target19 MW (Da)	150000
Abundance : FMO1 UM Freq	0	Abundance : 3A4 Mean : Male	137	UGT2B11 UM Mean CV (%)	0	Dermis thickness CV (%) : Male	45	UGT1A4 IM Mean CV (%)	0			Subcell Membrane potential : Milk (mV)	0															Target20 Name	Target 20
Abundance : FMO1 IM Freq	0	Abundance : 3A4 CV (%) : Male	41	UGT2B11 IM Mean	0	Subcutis thickness mm : Male	1.91	UGT1A4 Absolute Abundance	1.9			Subcell Membrane potential : Subcutis (mV)	0															Target20 Rmax (µM)	0
Abundance : FMO3 PM Freq	0	Abundance : 3A4 Mean : Female	137	UGT2B11 IM Mean CV (%)	0	Subcutis thickness CV (%) : Male	55.7	UGT1A5 EM Mean	1			Local pH (IW) : Adipose	7															Target20 Rmax CV (%)	30
Abundance : FMO3 UM Freq	0	Abundance : 3A4 CV (%) : Female	41	UGT2B11 Absolute Abundance	0	Muscle thickness mm : Male	1.46	UGT1A5 EM Mean CV (%)	60			Local pH (IW) : Bone	7															Target20 Kdeg (1/h)	0
Abundance : FMO3 IM Freq	0	Abundance : CYP2C9 Allele 1 Genotype 1 Mean	83.4	UGT2B11 Mean Turnover Rate	1e-06	Muscle thickness CV (%) : Male	2.74	UGT1A5 PM Mean	0			Local pH (IW) : Brain	7.12															Target20 Kdeg CV (%)	30
Abundance : FMO5 PM Freq	0	Abundance : CYP2C9 Allele 1 Genotype 1 CV (%)	60.5	UGT2B11 Mean Turnover Rate CV (%)	30	Dermis regional blood flow scalar : Male	2.13	UGT1A5 PM Mean CV (%)	0			Local pH (IW) : Gut	7															Target20 Kshed (1/hr)	1e-06
Abundance : FMO5 UM Freq	0	Turnover rate : CYP2C9 Allele 1 Genotype 1 Mean	0.0067	UGT2B15 EM Mean	1	Dermis regional blood flow scalar CV (%) : Male	0	UGT1A5 UM Mean	0			Local pH (IW) : Heart	7															Target20 Kshed CV (%)	30
Abundance : FMO5 IM Freq	0	Turnover rate : CYP2C9 Allele 1 Genotype 1 CV (%)	56	UGT2B15 EM Mean CV (%)	50	Subcutis regional blood flow scalar : Male	1	UGT1A5 UM Mean CV (%)	0			Local pH (IW) : Kidney	7.2															Target20 Lambda (1/h)	1e-06
Abundance : FMOUser PM Freq	0	Abundance : CYP2C9 Allele 1 Genotype 2 Mean	75.8	UGT2B15 PM Mean	0.07	Subcutis regional blood flow scalar CV (%) : Male	0	UGT1A5 IM Mean	0			Local pH (IW) : Liver	7															Target20 MW (Da)	150000
Abundance : FMOUser UM Freq	0	Abundance : CYP2C9 Allele 1 Genotype 2 CV (%)	63.8	UGT2B15 PM Mean CV (%)	50	Muscle regional blood flow scalar : Male	1	UGT1A5 IM Mean CV (%)	0			Local pH (IW) : Lung	6.7															Shed Soluble Target Rmax_plasma (µM)	1e-06
Abundance : FMOUser IM Freq	0	Turnover rate : CYP2C9 Allele 1 Genotype 2 Mean	0.0067	UGT2B15 UM Mean	0	Muscle regional blood flow scalar CV (%) : Male	0	UGT1A5 Absolute Abundance	0.3			Local pH (IW) : Muscle	7															Shed Soluble Target Rmax_plasma CV (%)	30
Abundance : ABCB1 (P-gp/MDR1) PT Freq	0	Turnover rate : CYP2C9 Allele 1 Genotype 2 CV (%)	56	UGT2B15 UM Mean CV (%)	0			UGT1A6 EM Mean	1			Local pH (IW) : Skin	7															Shed Soluble Target Ksyn_plasma (µM/h)	0
Abundance : ABCB1 (P-gp/MDR1) IT Freq	0	Abundance : CYP2C9 Allele 1 Genotype 3 Mean	75.8	UGT2B15 IM Mean	0.47	MPMLA - Forearm Inner (volar)		UGT1A6 EM Mean CV (%)	60			Local pH (IW) : Spleen	7															Shed Soluble Target Ksyn_plasma CV (%)	30
Abundance : ABCB1 (P-gp/MDR1) UT Freq	0	Abundance : CYP2C9 Allele 1 Genotype 3 CV (%)	63.8	UGT2B15 IM Mean CV (%)	50	Skin surface pH : Male	4.5	UGT1A6 PM Mean	0			Local pH (IW) : RBC	7.22															Shed Soluble Target Ksyn_tissue (µM/h)	0
Abundance : ABCB11 (BSEP) PT Freq	0	Turnover rate : CYP2C9 Allele 1 Genotype 3 Mean	0.0067	UGT2B15 Absolute Abundance	0.2	Skin surface pH CV (%) : Male	8.2	UGT1A6 PM Mean CV (%)	0			Local pH (IW) : Pancreas	7															Shed Soluble Target Ksyn_tissue CV (%)	30
Abundance : ABCB11 (BSEP) IT Freq	0	Turnover rate : CYP2C9 Allele 1 Genotype 3 CV (%)	56	UGT2B15 Mean Turnover Rate	1e-06	Skin temperature °C : Male	32	UGT1A6 UM Mean	0			Local pH (IW) : Placenta	0															Shed Soluble Target Kdeg_tissue (1/h)	0
Abundance : ABCB11 (BSEP) UT Freq	0	Abundance : CYP2C9 Allele 1 Genotype 4 Mean	75.8	UGT2B15 Mean Turnover Rate CV (%)	30	Skin temperature CV (%) : Male	0	UGT1A6 UM Mean CV (%)	0			Local pH (IW) : Breast	0															Shed Soluble Target Kdeg_tissue CV (%)	30
Abundance : ABCC1 (MRP1) PT Freq	0	Abundance : CYP2C9 Allele 1 Genotype 4 CV (%)	63.8	UGT2B17 EM Mean	1	Shape of corneocyte : Male	Cuboid (brick)	UGT1A6 IM Mean	0			Local pH (IW) : Milk	0															Shed Soluble Target molecular weight (Da)	150000
Abundance : ABCC1 (MRP1) IT Freq	0	Turnover rate : CYP2C9 Allele 1 Genotype 4 Mean	0.0067	UGT2B17 EM Mean CV (%)	50	Shape of corneocyte : Female	Cuboid (brick)	UGT1A6 IM Mean CV (%)	0			Local pH (IW) : Subcutis	0
Abundance : ABCC1 (MRP1) UT Freq	0	Turnover rate : CYP2C9 Allele 1 Genotype 4 CV (%)	56	UGT2B17 PM Mean	0.08	Number of SC layers : Male	22	UGT1A6 Absolute Abundance	1.3			Subcell pH : Adipose	5
Abundance : ABCC2 (MRP2) PT Freq	0	Abundance : CYP2C9 Allele 1 Genotype 5 Mean	75.8	UGT2B17 PM Mean CV (%)	50	Number of SC layers CV (%) : Male	14	UGT1A7 EM Mean	1			Subcell pH : Bone	5
Abundance : ABCC2 (MRP2) IT Freq	0	Abundance : CYP2C9 Allele 1 Genotype 5 CV (%)	63.8	UGT2B17 UM Mean	0	Water density gm/cm3 : Male	1	UGT1A7 EM Mean CV (%)	60			Subcell pH : Brain	5
Abundance : ABCC2 (MRP2) UT Freq	0	Turnover rate : CYP2C9 Allele 1 Genotype 5 Mean	0.0067	UGT2B17 UM Mean CV (%)	0	Water density CV (%) : Male	0	UGT1A7 PM Mean	0			Subcell pH : Gut	5
Abundance : ABCC3 (MRP3) PT Freq	0	Turnover rate : CYP2C9 Allele 1 Genotype 5 CV (%)	56	UGT2B17 IM Mean	0.16	SC lipids density gm/cm3 : Male	0.9	UGT1A7 PM Mean CV (%)	0			Subcell pH : Heart	5
Abundance : ABCC3 (MRP3) IT Freq	0	Abundance : CYP2C9 Allele 1 Genotype 6 Mean	23	UGT2B17 IM Mean CV (%)	50	SC lipids density CV (%) : Male	0	UGT1A7 UM Mean	0			Subcell pH : Kidney	5
Abundance : ABCC3 (MRP3) UT Freq	0	Abundance : CYP2C9 Allele 1 Genotype 6 CV (%)	60	UGT2B17 Absolute Abundance	0	SC proteins density gm/cm3 : Male	1.37	UGT1A7 UM Mean CV (%)	0			Subcell pH : Liver	5
Abundance : ABCC4 (MRP4) PT Freq	0	Turnover rate : CYP2C9 Allele 1 Genotype 6 Mean	0.0067	UGT2B17 Mean Turnover Rate	1e-06	SC proteins density CV (%) : Male	0	UGT1A7 IM Mean	0			Subcell pH : Lung	5
Abundance : ABCC4 (MRP4) IT Freq	0	Turnover rate : CYP2C9 Allele 1 Genotype 6 CV (%)	56	UGT2B17 Mean Turnover Rate CV (%)	30	Intercellular lipid thickness of SC µm : Male	0.091	UGT1A7 IM Mean CV (%)	0			Subcell pH : Muscle	5
Abundance : ABCC4 (MRP4) UT Freq	0	Abundance : UGT1A1 EM Mean	1	UGT2B28 EM Mean	1	Intercellular lipid thickness of SC CV (%) : Male	0	UGT1A7 Absolute Abundance	7.1			Subcell pH : Skin	5
Abundance : ABCC6 (MRP6) PT Freq	0	Abundance : UGT1A1 EM CV (%)	24	UGT2B28 EM Mean CV (%)	50	Tortuosity : Male	User Defined	UGT1A8 EM Mean	1			Subcell pH : Spleen	5
Abundance : ABCC6 (MRP6) IT Freq	0	Abundance : UGT1A1 PM Mean	0.42	UGT2B28 PM Mean	0	Tortuosity of lipid diffusion pathway of SC : Male	12.7	UGT1A8 EM Mean CV (%)	60			Subcell pH : RBC	5
Abundance : ABCC6 (MRP6) UT Freq	0	Abundance : UGT1A1 PM CV (%)	50.8	UGT2B28 PM Mean CV (%)	0	Tortuosity of lipid diffusion pathway of SC CV (%) : Male	18	UGT1A8 PM Mean	0			Subcell pH : Pancreas	5
Abundance : ABCG2 (BCRP) PT Freq	0.02	Abundance : UGT1A1 UM Mean	1.46	UGT2B28 UM Mean	0	Hair follicle diameter µm : Male	77.7	UGT1A8 PM Mean CV (%)	0			Subcell pH : Placenta	0
Abundance : ABCG2 (BCRP) IT Freq	0.17	Abundance : UGT1A1 UM CV (%)	30	UGT2B28 UM Mean CV (%)	0	Hair follicle diameter CV (%) : Male	32	UGT1A8 UM Mean	0			Subcell pH : Breast	0
Abundance : ABCG2 (BCRP) UT Freq	0	Abundance : UGT1A1 IM Mean	0.72	UGT2B28 IM Mean	0	Hair follicle density N/cm2 : Male	18	UGT1A8 UM Mean CV (%)	0			Subcell pH : Milk	0
Abundance : SLC2A2 (GLUT2) PT Freq	0	Abundance : UGT1A1 IM CV (%)	39.9	UGT2B28 IM Mean CV (%)	0	Hair follicle density CV (%) : Male	39	UGT1A8 IM Mean	0			Subcell pH : Subcutis	0
Abundance : SLC2A2 (GLUT2) IT Freq	0	Absolute Abundance : UGT1A1	48	UGT2B28 Absolute Abundance	0	Hair follicle depth µm : Male	109.5	UGT1A8 IM Mean CV (%)	0			Local pH : Plasma	7.4
Abundance : SLC2A2 (GLUT2) UT Freq	0	Turnover rate : UGT1A1 Mean	0.0578	UGT2B28 Mean Turnover Rate	1e-06	Hair follicle depth CV (%) : Male	0	UGT1A8 Absolute Abundance	5.6			Local pH : EW	7.4
Abundance : SLC10A1 (NTCP) PT Freq	0	Turnover rate : UGT1A1 CV (%)	30	UGT2B28 Mean Turnover Rate CV (%)	30	Hair shaft diameter µm : Male	18	UGT1A9 EM Mean	1			Local pH : Generic IW	7
Abundance : SLC10A1 (NTCP) IT Freq	0	Abundance : UGT1A3 EM Mean	1	Use User UGT Option	Yes	Hair shaft diameter CV (%) : Male	34	UGT1A9 EM Mean CV (%)	60			Local pH : Gut ISF	7.23
Abundance : SLC10A1 (NTCP) UT Freq	0	Abundance : UGT1A3 EM CV (%)	36	UGT User	1	Sebum viscosity centipose : Male	40	UGT1A9 PM Mean	0.07			Local pH : CSF	7.31
Abundance : SLC10A2 (ASBT/IBAT) PT Freq	0	Abundance : UGT1A3 PM Mean	0	User UGT1 EM Mean	1	Sebum viscosity CV (%) : Male	0	UGT1A9 PM Mean CV (%)	60			Local pH : Pulmonary Fluid	6.6
Abundance : SLC10A2 (ASBT/IBAT) IT Freq	0	Abundance : UGT1A3 PM CV (%)	0	User UGT1 EM Mean CV (%)	50	Corneocyte pH [top] : Male	6.8	UGT1A9 UM Mean	0			Subcell fraction : Adipose(%)	0
Abundance : SLC10A2 (ASBT/IBAT) UT Freq	0	Abundance : UGT1A3 UM Mean	0	User UGT1 PM Mean	0	Corneocyte pH [top] CV (%) : Male	6.8	UGT1A9 UM Mean CV (%)	0			Subcell fraction : Bone(%)	0
Abundance : SLC15A1 (PEPT1) PT Freq	0	Abundance : UGT1A3 UM CV (%)	0	User UGT1 PM Mean CV (%)	0	Corneocyte thickness [top] µm : Male	0.59	UGT1A9 IM Mean	0.19			Subcell fraction : Brain(%)	0
Abundance : SLC15A1 (PEPT1) IT Freq	0	Abundance : UGT1A3 IM Mean	0	User UGT1 UM Mean	0	Corneocyte thickness [top] CV (%) : Male	22	UGT1A9 IM Mean CV (%)	60			Subcell fraction : Gut(%)	0
Abundance : SLC15A1 (PEPT1) UT Freq	0	Abundance : UGT1A3 IM CV (%)	0	User UGT1 UM Mean CV (%)	0	Corneocyte width [top] µm : Male	29.6	UGT1A9 Absolute Abundance	5.9			Subcell fraction : Heart(%)	0
Abundance : SLC16A1 (MCT1) PT Freq	0	Absolute Abundance : UGT1A3	23	User UGT1 IM Mean	0	Corneocyte width [top] CV (%) : Male	5.9	UGT1A10 EM Mean	1			Subcell fraction : Kidney(%)	1
Abundance : SLC16A1 (MCT1) IT Freq	0	Turnover rate : UGT1A3 Mean	1e-06	User UGT1 IM Mean CV (%)	0	Corneocyte length [top] µm : Male	36.4	UGT1A10 EM Mean CV (%)	60			Subcell fraction : Liver(%)	1
Abundance : SLC16A1 (MCT1) UT Freq	0	Turnover rate : UGT1A3 CV (%)	30	User UGT1 Absolute Abundance	0	Corneocyte length [top] CV (%) : Male	5.7	UGT1A10 PM Mean	0			Subcell fraction : Lung(%)	1
Abundance : SLCO1B1 (OATP1B1) PT Freq	0.03	Abundance : UGT1A4 EM Mean	1	User UGT1 Mean Turnover Rate	1e-06	Hydration level (% water volume) [top] : Male	33.9	UGT1A10 PM Mean CV (%)	0			Subcell fraction : Muscle(%)	0
Abundance : SLCO1B1 (OATP1B1) IT Freq	0.27	Abundance : UGT1A4 EM CV (%)	26	User UGT1 Mean Turnover Rate CV (%)	30	Hydration level (% water volume) [top] CV (%) : Male	9	UGT1A10 UM Mean	0			Subcell fraction : Skin(%)	0
Abundance : SLCO1B1 (OATP1B1) UT Freq	0.07	Abundance : UGT1A4 PM Mean	0	Use User Cytosolic Enzyme Option	Yes	SC lipid viscosity [top] centipose : Male	75	UGT1A10 UM Mean CV (%)	0			Subcell fraction : Spleen(%)	0
Abundance : SLCO1B3 (OATP1B3) PT Freq	0	Abundance : UGT1A4 PM CV (%)	0	User Cyt	1	SC lipid viscosity [top] CV (%) : Male	0	UGT1A10 IM Mean	0			Subcell fraction : Pancreas(%)	0
Abundance : SLCO1B3 (OATP1B3) IT Freq	0	Abundance : UGT1A4 UM Mean	0	User Cyt1 EM Mean	1	Corneocyte pH [upper mid] : Male	6.8	UGT1A10 IM Mean CV (%)	0			Subcell fraction : Placenta(%)	0
Abundance : SLCO1B3 (OATP1B3) UT Freq	0	Abundance : UGT1A4 UM CV (%)	0	User Cyt1 EM Mean CV (%)	30	Corneocyte pH [upper mid] CV (%) : Male	6.8	UGT1A10 Absolute Abundance	4.3			Subcell fraction : Breast(%)	0
Abundance : SLCO2B1 (OATP2B1) PT Freq	0	Abundance : UGT1A4 IM Mean	0	User Cyt1 PM Mean	0	Corneocyte thickness [upper mid] µm : Male	0.67	UGT2B4 EM Mean	1			Subcell fraction : Milk(%)	0
Abundance : SLCO2B1 (OATP2B1) IT Freq	0	Abundance : UGT1A4 IM CV (%)	0	User Cyt1 PM Mean CV (%)	0	Corneocyte thickness [upper mid] CV (%) : Male	22	UGT2B4 EM Mean CV (%)	60			Subcell fraction : Subcutis(%)	0
Abundance : SLCO2B1 (OATP2B1) UT Freq	0	Absolute Abundance : UGT1A4	52	User Cyt1 UM Mean	0	Corneocyte width [upper mid] µm : Male	29.6	UGT2B4 PM Mean	0			Liver model	PerMCL
Abundance : SLCO4C1 (OATP4C1) PT Freq	0	Turnover rate : UGT1A4 Mean	1e-06	User Cyt1 UM Mean CV (%)	0	Corneocyte width [upper mid] CV (%) : Male	5.9	UGT2B4 PM Mean CV (%)	0			Liver : 1 VS (%)	5
Abundance : SLCO4C1 (OATP4C1) IT Freq	0	Turnover rate : UGT1A4 CV (%)	30	User Cyt1 IM Mean	0	Corneocyte length [upper mid] µm : Male	36.4	UGT2B4 UM Mean	0			Liver : 1 EW (%)	16.5
Abundance : SLCO4C1 (OATP4C1) UT Freq	0	Abundance : UGT1A5 EM Mean	1	User Cyt1 IM Mean CV (%)	0	Corneocyte length [upper mid] CV (%) : Male	5.7	UGT2B4 UM Mean CV (%)	0			Liver : 1 NL (%)	3.48
Abundance : SLC22A1 (OCT1) PT Freq	0.0549	Abundance : UGT1A5 EM CV (%)	30	Use User Cytosolic Enzyme Option	Yes	Hydration level (% water volume) [upper mid] : Male	44.6987	UGT2B4 IM Mean	0			Liver : 1 NP (%)	2.52
Abundance : SLC22A1 (OCT1) IT Freq	0.4043	Abundance : UGT1A5 PM Mean	0	User Cyt	2	Hydration level (% water volume) [upper mid] CV (%) : Male	6	UGT2B4 IM Mean CV (%)	0			Liver : 1 IW (%)	58.6
Abundance : SLC22A1 (OCT1) UT Freq	0.0004	Abundance : UGT1A5 PM CV (%)	0	User Cyt2 EM Mean	1	SC lipid viscosity [upper mid] centipose : Male	75	UGT2B4 Absolute Abundance	0			Liver : 1 AP (mg/g)	5.09
Abundance : SLC22A2 (OCT2) PT Freq	0	Abundance : UGT1A5 UM Mean	0	User Cyt2 EM Mean CV (%)	30	SC lipid viscosity [upper mid] CV (%) : Male	0	UGT2B7 EM Mean	1			Liver : 1 KpALB	0.086
Abundance : SLC22A2 (OCT2) IT Freq	0	Abundance : UGT1A5 UM CV (%)	0	User Cyt2 PM Mean	0	Corneocyte pH [lower mid] : Male	6.8	UGT2B7 EM Mean CV (%)	60			Liver : 1 KpLPP	0.161
Abundance : SLC22A2 (OCT2) UT Freq	0	Abundance : UGT1A5 IM Mean	0	User Cyt2 PM Mean CV (%)	0	Corneocyte pH [lower mid] CV (%) : Male	6.8	UGT2B7 PM Mean	0			Liver : 1 Local pH (IW)	7
Abundance : SLC22A3 (OCT3) PT Freq	0	Abundance : UGT1A5 IM CV (%)	0	User Cyt2 UM Mean	0	Corneocyte thickness [lower mid] µm : Male	0.76	UGT2B7 PM Mean CV (%)	0			Liver : 1 Local pH (EW)	7.4
Abundance : SLC22A3 (OCT3) IT Freq	0	Absolute Abundance : UGT1A5	0	User Cyt2 UM Mean CV (%)	0	Corneocyte thickness [lower mid] CV (%) : Male	22	UGT2B7 UM Mean	0			Liver : 2 VS (%)	5
Abundance : SLC22A3 (OCT3) UT Freq	0	Turnover rate : UGT1A5 Mean	1e-06	User Cyt2 IM Mean	0	Corneocyte width [lower mid] µm : Male	29.6	UGT2B7 UM Mean CV (%)	0			Liver : 2 EW (%)	16.5
Abundance : SLC22A4 (OCTN1) PT Freq	0	Turnover rate : UGT1A5 CV (%)	30	User Cyt2 IM Mean CV (%)	0	Corneocyte width [lower mid] CV (%) : Male	5.9	UGT2B7 IM Mean	0			Liver : 2 NL (%)	3.48
Abundance : SLC22A4 (OCTN1) IT Freq	0	Abundance : UGT1A6 EM Mean	1	Use User Cytosolic Enzyme Option	Yes	Corneocyte length [lower mid] µm : Male	36.4	UGT2B7 IM Mean CV (%)	0			Liver : 2 NP (%)	2.52
Abundance : SLC22A4 (OCTN1) UT Freq	0	Abundance : UGT1A6 EM CV (%)	30	User Cyt	3	Corneocyte length [lower mid] CV (%) : Male	5.7	UGT2B7 Absolute Abundance	4.5			Liver : 2 IW (%)	58.6
Abundance : SLC22A6 (OAT1) PT Freq	0	Abundance : UGT1A6 PM Mean	0	User Cyt3 EM Mean	1	Hydration level (% water volume) [lower mid] : Male	55.5388	UGT2B10 EM Mean	1			Liver : 2 AP (mg/g)	5.09
Abundance : SLC22A6 (OAT1) IT Freq	0	Abundance : UGT1A6 PM CV (%)	0	User Cyt3 EM Mean CV (%)	30	Hydration level (% water volume) [lower mid] CV (%) : Male	5	UGT2B10 EM Mean CV (%)	60			Liver : 2 KpALB	0.086
Abundance : SLC22A6 (OAT1) UT Freq	0	Abundance : UGT1A6 UM Mean	0	User Cyt3 PM Mean	0	SC lipid viscosity [lower mid] centipose : Male	75	UGT2B10 PM Mean	0			Liver : 2 KpLPP	0.161
Abundance : SLC22A7 (OAT2) PT Freq	0	Abundance : UGT1A6 UM CV (%)	0	User Cyt3 PM Mean CV (%)	0	SC lipid viscosity [lower mid] CV (%) : Male	0	UGT2B10 PM Mean CV (%)	0			Liver : 2 Local pH (IW)	7
Abundance : SLC22A7 (OAT2) IT Freq	0	Abundance : UGT1A6 IM Mean	0	User Cyt3 UM Mean	0	Corneocyte pH [bottom] : Male	6.8	UGT2B10 UM Mean	0			Liver : 2 Local pH (EW)	7.4
Abundance : SLC22A7 (OAT2) UT Freq	0	Abundance : UGT1A6 IM CV (%)	0	User Cyt3 UM Mean CV (%)	0	Corneocyte pH [bottom] CV (%) : Male	6.8	UGT2B10 UM Mean CV (%)	0			Liver : 3 VS (%)	5
Abundance : SLC22A8 (OAT3) PT Freq	0	Absolute Abundance : UGT1A6	20	User Cyt3 IM Mean	0	Corneocyte thickness [bottom] µm : Male	0.86	UGT2B10 IM Mean	0			Liver : 3 EW (%)	16.5
Abundance : SLC22A8 (OAT3) IT Freq	0	Turnover rate : UGT1A6 Mean	1e-06	User Cyt3 IM Mean CV (%)	0	Corneocyte thickness [bottom] CV (%) : Male	22	UGT2B10 IM Mean CV (%)	0			Liver : 3 NL (%)	3.48
Abundance : SLC22A8 (OAT3) UT Freq	0	Turnover rate : UGT1A6 CV (%)	30	Use User Cytosolic Enzyme Option	Yes	Corneocyte width [bottom] µm : Male	29.6	UGT2B10 Absolute Abundance	0.1			Liver : 3 NP (%)	2.52
Abundance : SLC22A9 (OAT7) PT Freq	0	Abundance : UGT1A7 EM Mean	1	User Cyt	4	Corneocyte width [bottom] CV (%) : Male	5.9	UGT2B11 EM Mean	1			Liver : 3 IW (%)	58.6
Abundance : SLC22A9 (OAT7) IT Freq	0	Abundance : UGT1A7 EM CV (%)	30	User Cyt4 EM Mean	1	Corneocyte length [bottom] µm : Male	36.4	UGT2B11 EM Mean CV (%)	60			Liver : 3 AP (mg/g)	5.09
Abundance : SLC22A9 (OAT7) UT Freq	0	Abundance : UGT1A7 PM Mean	0	User Cyt4 EM Mean CV (%)	30	Corneocyte length [bottom] CV (%) : Male	5.7	UGT2B11 PM Mean	0			Liver : 3 KpALB	0.086
Abundance : SLC29A1 (ENT1) PT Freq	0	Abundance : UGT1A7 PM CV (%)	0	User Cyt4 PM Mean	0	Hydration level (% water volume) [bottom] : Male	66.4	UGT2B11 PM Mean CV (%)	0			Liver : 3 KpLPP	0.161
Abundance : SLC29A1 (ENT1) IT Freq	0	Abundance : UGT1A7 UM Mean	0	User Cyt4 PM Mean CV (%)	0	Hydration level (% water volume) [bottom] CV (%) : Male	4	UGT2B11 UM Mean	0			Liver : 3 Local pH (IW)	7
Abundance : SLC29A1 (ENT1) UT Freq	0	Abundance : UGT1A7 UM CV (%)	0	User Cyt4 UM Mean	0	SC lipid viscosity [bottom] centipose : Male	75	UGT2B11 UM Mean CV (%)	0			Liver : 3 Local pH (EW)	7.4
Abundance : SLC29A2 (ENT2) PT Freq	0	Abundance : UGT1A7 IM Mean	0	User Cyt4 UM Mean CV (%)	0	SC lipid viscosity [bottom] CV (%) : Male	0	UGT2B11 IM Mean	0			Liver : 4 VS (%)	5
Abundance : SLC29A2 (ENT2) IT Freq	0	Abundance : UGT1A7 IM CV (%)	0	User Cyt4 IM Mean	0	Viable Epidermis thickness µm : Male	41.9655	UGT2B11 IM Mean CV (%)	0			Liver : 4 EW (%)	16.5
Abundance : SLC29A2 (ENT2) UT Freq	0	Absolute Abundance : UGT1A7	0	User Cyt4 IM Mean CV (%)	0	Viable Epidermis thickness CV (%) : Male	19	UGT2B11 Absolute Abundance	0			Liver : 4 NL (%)	3.48
Abundance : SLC47A1 (MATE1) PT Freq	0	Turnover rate : UGT1A7 Mean	1e-06	CES1 EM Mean	1	Dermis thickness µm : Male	1240	UGT2B15 EM Mean	1			Liver : 4 NP (%)	2.52
Abundance : SLC47A1 (MATE1) IT Freq	0	Turnover rate : UGT1A7 CV (%)	30	CES1 EM CV (%)	30	Dermis thickness CV (%) : Male	20	UGT2B15 EM Mean CV (%)	60			Liver : 4 IW (%)	58.6
Abundance : SLC47A1 (MATE1) UT Freq	0	Abundance : UGT1A8 EM Mean	1	CES1 PM Mean	0.11	Subcutis thickness mm : Male	1.91	UGT2B15 PM Mean	0.07			Liver : 4 AP (mg/g)	5.09
Abundance : SLC47As (MATEs) PT Freq	0	Abundance : UGT1A8 EM CV (%)	30	CES1 PM CV (%)	30	Subcutis thickness CV (%) : Male	55.7	UGT2B15 PM Mean CV (%)	60			Liver : 4 KpALB	0.086
Abundance : SLC47As (MATEs) IT Freq	0	Abundance : UGT1A8 PM Mean	0	CES1 UM Mean	0	Muscle thickness mm : Male	29.88	UGT2B15 UM Mean	0			Liver : 4 KpLPP	0.161
Abundance : SLC47As (MATEs) UT Freq	0	Abundance : UGT1A8 PM CV (%)	0	CES1 UM CV (%)	0	Muscle thickness CV (%) : Male	61.44	UGT2B15 UM Mean CV (%)	0			Liver : 4 Local pH (IW)	7
Abundance : SLC51A/B (OST-α/β) PT Freq	0	Abundance : UGT1A8 UM Mean	0	CES1 IM Mean	0	Dermis regional blood flow scalar : Male	0.909226	UGT2B15 IM Mean	0.47			Liver : 4 Local pH (EW)	7.4
Abundance : SLC51A/B (OST-α/β) IT Freq	0	Abundance : UGT1A8 UM CV (%)	0	CES1 IM CV (%)	0	Dermis regional blood flow scalar CV (%) : Male	0	UGT2B15 IM Mean CV (%)	60			Liver : 5 VS (%)	5
Abundance : SLC51A/B (OST-α/β) UT Freq	0	Abundance : UGT1A8 IM Mean	0	CES2 EM Mean	1	Subcutis regional blood flow scalar : Male	1	UGT2B15 Absolute Abundance	0.1			Liver : 5 EW (%)	16.5
Abundance : Apical Influx (Intestine) PT Freq	0	Abundance : UGT1A8 IM CV (%)	0	CES2 EM CV (%)	30	Subcutis regional blood flow scalar CV (%) : Male	0	UGT2B17 EM Mean	1			Liver : 5 NL (%)	3.48
Abundance : Apical Influx (Intestine) IT Freq	0	Absolute Abundance : UGT1A8	0	CES2 PM Mean	0	Muscle regional blood flow scalar : Male	1	UGT2B17 EM Mean CV (%)	60			Liver : 5 NP (%)	2.52
Abundance : Apical Influx (Intestine) UT Freq	0	Turnover rate : UGT1A8 Mean	1e-06	CES2 PM CV (%)	0	Muscle regional blood flow scalar CV (%) : Male	0	UGT2B17 PM Mean	0.08			Liver : 5 IW (%)	58.6
Abundance : Apical Efflux (Intestine) PT Freq	0	Turnover rate : UGT1A8 CV (%)	30	CES2 UM Mean	0			UGT2B17 PM Mean CV (%)	60			Liver : 5 AP (mg/g)	5.09
Abundance : Apical Efflux (Intestine) IT Freq	0	Abundance : UGT1A9 EM Mean	1	CES2 UM CV (%)	0	MPMLA - Forearm Outer (dorsal)		UGT2B17 UM Mean	0			Liver : 5 KpALB	0.086
Abundance : Apical Efflux (Intestine) UT Freq	0	Abundance : UGT1A9 EM CV (%)	30	CES2 IM Mean	0	Skin surface pH : Male	4.5	UGT2B17 UM Mean CV (%)	0			Liver : 5 KpLPP	0.161
Abundance : Sinusoidal Uptake (Liver) PT Freq	0	Abundance : UGT1A9 PM Mean	0.07	CES2 IM CV (%)	0	Skin surface pH CV (%) : Male	8.2	UGT2B17 IM Mean	0.16			Liver : 5 Local pH (IW)	7
Abundance : Sinusoidal Uptake (Liver) IT Freq	0	Abundance : UGT1A9 PM CV (%)	30	Use User ES Option	Yes	Skin temperature °C : Male	32	UGT2B17 IM Mean CV (%)	60			Liver : 5 Local pH (EW)	7.4
Abundance : Sinusoidal Uptake (Liver) UT Freq	0	Abundance : UGT1A9 UM Mean	0	User ES EM Mean	1	Skin temperature CV (%) : Male	0	UGT2B17 Absolute Abundance	11			Liver : 6 VS (%)	5
Abundance : Sinusoidal Efflux (Liver) PT Freq	0	Abundance : UGT1A9 UM CV (%)	0	User ES EM CV (%)	30	Shape of corneocyte : Male	Cuboid (brick)	UGT2B28 EM Mean	1			Liver : 6 EW (%)	16.5
Abundance : Sinusoidal Efflux (Liver) IT Freq	0	Abundance : UGT1A9 IM Mean	0.19	User ES PM Mean	0	Shape of corneocyte : Female	Cuboid (brick)	UGT2B28 EM Mean CV (%)	60			Liver : 6 NL (%)	3.48
Abundance : Sinusoidal Efflux (Liver) UT Freq	0	Abundance : UGT1A9 IM CV (%)	30	User ES PM CV (%)	0	Number of SC layers : Male	22	UGT2B28 PM Mean	0			Liver : 6 NP (%)	2.52
Abundance : Canalicular Efflux (Liver) PT Freq	0	Absolute Abundance : UGT1A9	31	User ES UM Mean	0	Number of SC layers CV (%) : Male	14	UGT2B28 PM Mean CV (%)	0			Liver : 6 IW (%)	58.6
Abundance : Canalicular Efflux (Liver) IT Freq	0	Turnover rate : UGT1A9 Mean	1e-06	User ES UM CV (%)	0	Water density gm/cm3 : Male	1	UGT2B28 UM Mean	0			Liver : 6 AP (mg/g)	5.09
Abundance : Canalicular Efflux (Liver) UT Freq	0	Turnover rate : UGT1A9 CV (%)	30	User ES IM Mean	0	Water density CV (%) : Male	0	UGT2B28 UM Mean CV (%)	0			Liver : 6 KpALB	0.086
Abundance : Apical Influx (Kidney) PT Freq	0	Abundance : UGT1A10 EM Mean	1	User ES IM CV (%)	0	SC lipids density gm/cm3 : Male	0.9	UGT2B28 IM Mean	0			Liver : 6 KpLPP	0.161
Abundance : Apical Influx (Kidney) IT Freq	0	Abundance : UGT1A10 EM CV (%)	30	EM Mean	0	SC lipids density CV (%) : Male	0	UGT2B28 IM Mean CV (%)	0			Liver : 6 Local pH (IW)	7
Abundance : Apical Influx (Kidney) UT Freq	0	Abundance : UGT1A10 PM Mean	0	EM CV (%)	0	SC proteins density gm/cm3 : Male	1.37	UGT2B28 Absolute Abundance	0			Liver : 6 Local pH (EW)	7.4
Abundance : Basolateral Efflux (Kidney) PT Freq	0	Abundance : UGT1A10 PM CV (%)	0	PM Mean	0	SC proteins density CV (%) : Male	0	Use User UGT Option	Yes
Abundance : Basolateral Efflux (Kidney) IT Freq	0	Abundance : UGT1A10 UM Mean	0	PM CV (%)	0	Intercellular lipid thickness of SC µm : Male	0.091	UGT User	1
Abundance : Basolateral Efflux (Kidney) UT Freq	0	Abundance : UGT1A10 UM CV (%)	0	UM Mean	0	Intercellular lipid thickness of SC CV (%) : Male	0	User UGT1 EM Mean	1
Abundance : Basolateral Influx (Intestine) PT Freq	0	Abundance : UGT1A10 IM Mean	0	UM CV (%)	0	Tortuosity : Male	User Defined	User UGT1 EM Mean CV (%)	60
Abundance : Basolateral Influx (Intestine) IT Freq	0	Abundance : UGT1A10 IM CV (%)	0	IM Mean	0	Tortuosity of lipid diffusion pathway of SC : Male	12.7	User UGT1 PM Mean	0
Abundance : Basolateral Influx (Intestine) UT Freq	0	Absolute Abundance : UGT1A10	0.02	IM CV (%)	0	Tortuosity of lipid diffusion pathway of SC CV (%) : Male	18	User UGT1 PM Mean CV (%)	0
Abundance : Basolateral Efflux (Intestine) PT Freq	0	Turnover rate : UGT1A10 Mean	1e-06	EM Mean	0	Hair follicle diameter µm : Male	77.7	User UGT1 UM Mean	0
Abundance : Basolateral Efflux (Intestine) IT Freq	0	Turnover rate : UGT1A10 CV (%)	30	EM CV (%)	0	Hair follicle diameter CV (%) : Male	32	User UGT1 UM Mean CV (%)	0
Abundance : Basolateral Efflux (Intestine) UT Freq	0	Abundance : UGT2B4 EM Mean	1	PM Mean	0	Hair follicle density N/cm2 : Male	18	User UGT1 IM Mean	0
		Abundance : UGT2B4 EM CV (%)	28	PM CV (%)	0	Hair follicle density CV (%) : Male	39	User UGT1 IM Mean CV (%)	0
		Abundance : UGT2B4 PM Mean	0	UM Mean	0	Hair follicle depth µm : Male	109.5	User UGT1 Absolute Abundance	0
		Abundance : UGT2B4 PM CV (%)	0	UM CV (%)	0	Hair follicle depth CV (%) : Male	0	Use User Cytosolic Enzyme Option	Yes
		Abundance : UGT2B4 UM Mean	0	IM Mean	0	Hair shaft diameter µm : Male	18	User Cyt	1
		Abundance : UGT2B4 UM CV (%)	0	IM CV (%)	0	Hair shaft diameter CV (%) : Male	34	User Cyt1 EM Mean	1
		Abundance : UGT2B4 IM Mean	0	FMO1 Absolute Abundance	5	Sebum viscosity centipose : Male	40	User Cyt1 EM Mean CV (%)	60
		Abundance : UGT2B4 IM CV (%)	0	FMO1 EM Mean	1	Sebum viscosity CV (%) : Male	0	User Cyt1 PM Mean	0
		Absolute Abundance : UGT2B4	54	FMO1 EM CV (%)	35	Corneocyte pH [top] : Male	6.8	User Cyt1 PM Mean CV (%)	0
		Turnover rate : UGT2B4 Mean	1e-06	FMO1 PM Mean	0	Corneocyte pH [top] CV (%) : Male	6.8	User Cyt1 UM Mean	0
		Turnover rate : UGT2B4 CV (%)	30	FMO1 PM CV (%)	0	Corneocyte thickness [top] µm : Male	0.69	User Cyt1 UM Mean CV (%)	0
		Abundance : UGT2B7 EM Mean	1	FMO1 UM Mean	0	Corneocyte thickness [top] CV (%) : Male	22	User Cyt1 IM Mean	0
		Abundance : UGT2B7 EM CV (%)	30.4	FMO1 UM CV (%)	0	Corneocyte width [top] µm : Male	29.6	User Cyt1 IM Mean CV (%)	0
		Abundance : UGT2B7 PM Mean	0	FMO1 IM Mean	0	Corneocyte width [top] CV (%) : Male	5.9	Use User Cytosolic Enzyme Option	Yes
		Abundance : UGT2B7 PM CV (%)	0	FMO1 IM CV (%)	0	Corneocyte length [top] µm : Male	36.4	User Cyt	2
		Abundance : UGT2B7 UM Mean	0	FMO3 Absolute Abundance	0.47	Corneocyte length [top] CV (%) : Male	5.7	User Cyt2 EM Mean	1
		Abundance : UGT2B7 UM CV (%)	0	FMO3 EM Mean	1	Hydration level (% water volume) [top] : Male	33.9	User Cyt2 EM Mean CV (%)	60
		Abundance : UGT2B7 IM Mean	0	FMO3 EM CV (%)	79	Hydration level (% water volume) [top] CV (%) : Male	9	User Cyt2 PM Mean	0
		Abundance : UGT2B7 IM CV (%)	0	FMO3 PM Mean	0	SC lipid viscosity [top] centipose : Male	75	User Cyt2 PM Mean CV (%)	0
		Absolute Abundance : UGT2B7	71	FMO3 PM CV (%)	0	SC lipid viscosity [top] CV (%) : Male	0	User Cyt2 UM Mean	0
		Turnover rate : UGT2B7 Mean	1e-06	FMO3 UM Mean	0	Corneocyte pH [upper mid] : Male	6.8	User Cyt2 UM Mean CV (%)	0
		Turnover rate : UGT2B7 CV (%)	30	FMO3 UM CV (%)	0	Corneocyte pH [upper mid] CV (%) : Male	6.8	User Cyt2 IM Mean	0
		Abundance : UGT2B10 EM Mean	1	FMO3 IM Mean	0	Corneocyte thickness [upper mid] µm : Male	0.79	User Cyt2 IM Mean CV (%)	0
		Abundance : UGT2B10 EM CV (%)	30	FMO3 IM CV (%)	0	Corneocyte thickness [upper mid] CV (%) : Male	22	Use User Cytosolic Enzyme Option	Yes
		Abundance : UGT2B10 PM Mean	0	FMO5 Absolute Abundance	2.6	Corneocyte width [upper mid] µm : Male	29.6	User Cyt	3
		Abundance : UGT2B10 PM CV (%)	0	FMO5 EM Mean	1	Corneocyte width [upper mid] CV (%) : Male	5.9	User Cyt3 EM Mean	1
		Abundance : UGT2B10 UM Mean	0	FMO5 EM CV (%)	57	Corneocyte length [upper mid] µm : Male	36.4	User Cyt3 EM Mean CV (%)	60
		Abundance : UGT2B10 UM CV (%)	0	FMO5 PM Mean	0	Corneocyte length [upper mid] CV (%) : Male	5.7	User Cyt3 PM Mean	0
		Abundance : UGT2B10 IM Mean	0	FMO5 PM CV (%)	0	Hydration level (% water volume) [upper mid] : Male	44.6987	User Cyt3 PM Mean CV (%)	0
		Abundance : UGT2B10 IM CV (%)	0	FMO5 UM Mean	0	Hydration level (% water volume) [upper mid] CV (%) : Male	6	User Cyt3 UM Mean	0
		Absolute Abundance : UGT2B10	6.5	FMO5 UM CV (%)	0	SC lipid viscosity [upper mid] centipose : Male	75	User Cyt3 UM Mean CV (%)	0
		Turnover rate : UGT2B10 Mean	1e-06	FMO5 IM Mean	0	SC lipid viscosity [upper mid] CV (%) : Male	0	User Cyt3 IM Mean	0
		Turnover rate : UGT2B10 CV (%)	30	FMO5 IM CV (%)	0	Corneocyte pH [lower mid] : Male	6.8	User Cyt3 IM Mean CV (%)	0
		Abundance : UGT2B11 EM Mean	1	FMOUser Absolute Abundance	0	Corneocyte pH [lower mid] CV (%) : Male	6.8	Use User Cytosolic Enzyme Option	Yes
		Abundance : UGT2B11 EM CV (%)	30	FMOUser EM Mean	1	Corneocyte thickness [lower mid] µm : Male	0.89	User Cyt	4
		Abundance : UGT2B11 PM Mean	0	FMOUser EM CV (%)	30	Corneocyte thickness [lower mid] CV (%) : Male	22	User Cyt4 EM Mean	1
		Abundance : UGT2B11 PM CV (%)	0	FMOUser PM Mean	0	Corneocyte width [lower mid] µm : Male	29.6	User Cyt4 EM Mean CV (%)	60
		Abundance : UGT2B11 UM Mean	0	FMOUser PM CV (%)	0	Corneocyte width [lower mid] CV (%) : Male	5.9	User Cyt4 PM Mean	0
		Abundance : UGT2B11 UM CV (%)	0	FMOUser UM Mean	0	Corneocyte length [lower mid] µm : Male	36.4	User Cyt4 PM Mean CV (%)	0
		Abundance : UGT2B11 IM Mean	0	FMOUser UM CV (%)	0	Corneocyte length [lower mid] CV (%) : Male	5.7	User Cyt4 UM Mean	0
		Abundance : UGT2B11 IM CV (%)	0	FMOUser IM Mean	0	Hydration level (% water volume) [lower mid] : Male	55.5388	User Cyt4 UM Mean CV (%)	0
		Absolute Abundance : UGT2B11	0	FMOUser IM CV (%)	0	Hydration level (% water volume) [lower mid] CV (%) : Male	5	User Cyt4 IM Mean	0
		Turnover rate : UGT2B11 Mean	1e-06	Cortex/Medulla Ratio	0.92	SC lipid viscosity [lower mid] centipose : Male	75	User Cyt4 IM Mean CV (%)	0
		Turnover rate : UGT2B11 CV (%)	30	Peritubular Capillary (% Kidney volume)	7	SC lipid viscosity [lower mid] CV (%) : Male	0	CES1 EM Mean	1
		Abundance : UGT2B15 EM Mean	1	Million Nephrons per Subject Baseline	0.22693	Corneocyte pH [bottom] : Male	6.8	CES1 EM CV (%)	30
		Abundance : UGT2B15 EM CV (%)	34	Kidney Weight Coefficient	0.003948	Corneocyte pH [bottom] CV (%) : Male	6.8	CES1 PM Mean	0.11
		Abundance : UGT2B15 PM Mean	0.07	Proximal Tubule Length (mm)	18	Corneocyte thickness [bottom] µm : Male	1	CES1 PM CV (%)	30
		Abundance : UGT2B15 PM CV (%)	33	Henle's Loop Length (mm)	7	Corneocyte thickness [bottom] CV (%) : Male	22	CES1 UM Mean	0
		Abundance : UGT2B15 UM Mean	0	Distal Tubule Length (mm)	5.5	Corneocyte width [bottom] µm : Male	29.6	CES1 UM CV (%)	0
		Abundance : UGT2B15 UM CV (%)	0	Collecting Duct Length (mm)	22	Corneocyte width [bottom] CV (%) : Male	5.9	CES1 IM Mean	0
		Abundance : UGT2B15 IM Mean	0.47	Proximal Tubule Diameter (mm)	0.06	Corneocyte length [bottom] µm : Male	36.4	CES1 IM CV (%)	0
		Abundance : UGT2B15 IM CV (%)	37	Henle's Loop Diameter (mm)	0.018	Corneocyte length [bottom] CV (%) : Male	5.7	CES2 EM Mean	1
		Absolute Abundance : UGT2B15	39	Distal Tubule Diameter (mm)	0.05	Hydration level (% water volume) [bottom] : Male	66.4	CES2 EM CV (%)	30
		Turnover rate : UGT2B15 Mean	1e-06	Collecting Duct Diameter (mm)	0.2	Hydration level (% water volume) [bottom] CV (%) : Male	4	CES2 PM Mean	0
		Turnover rate : UGT2B15 CV (%)	30	Proximal Tubule pH	7.4	SC lipid viscosity [bottom] centipose : Male	75	CES2 PM CV (%)	0
		Abundance : UGT2B17 EM Mean	1	Henle's Loop pH	7.4	SC lipid viscosity [bottom] CV (%) : Male	0	CES2 UM Mean	0
		Abundance : UGT2B17 EM CV (%)	28	Distal Tubule pH	7.4	Viable Epidermis thickness µm : Male	53.5684	CES2 UM CV (%)	0
		Abundance : UGT2B17 PM Mean	0.08	Collecting Duct pH	7.4	Viable Epidermis thickness CV (%) : Male	21	CES2 IM Mean	0
		Abundance : UGT2B17 PM CV (%)	40	GFR Male Input Type	Predicted	Dermis thickness µm : Male	1240	CES2 IM CV (%)	0
		Abundance : UGT2B17 UM Mean	0	Male - Proximal Tubule Urine Flow Rate - GFR (mL/min)	130	Dermis thickness CV (%) : Male	20	Use User ES Option	Yes
		Abundance : UGT2B17 UM CV (%)	0	Male - Henle's Loop Urine Flow Rate (mL/min)	46.77	Subcutis thickness mm : Male	1.91	User ES EM Mean	1
		Abundance : UGT2B17 IM Mean	0.16	Male - Distal Tubule Urine Flow Rate (mL/min)	25.97	Subcutis thickness CV (%) : Male	55.7	User ES EM CV (%)	30
		Abundance : UGT2B17 IM CV (%)	30	Male - Collecting Duct Urine Flow Rate (mL/min)	12.44	Muscle thickness mm : Male	29.88	User ES PM Mean	0
		Absolute Abundance : UGT2B17	5.9	Male - Urine Flow Rate into Bladder (mL/min)	1	Muscle thickness CV (%) : Male	61.44	User ES PM CV (%)	0
		Turnover rate : UGT2B17 Mean	1e-06	GFR Female Input Type	Predicted	Dermis regional blood flow scalar : Male	0.5875	User ES UM Mean	0
		Turnover rate : UGT2B17 CV (%)	30	Female - Proximal Tubule Urine Flow Rate - GFR (mL/min)	120	Dermis regional blood flow scalar CV (%) : Male	0	User ES UM CV (%)	0
		Abundance : UGT2B28 EM Mean	1	Female - Henle's Loop Urine Flow Rate (mL/min)	43.23	Subcutis regional blood flow scalar : Male	1	User ES IM Mean	0
		Abundance : UGT2B28 EM CV (%)	30	Female - Distal Tubule Urine Flow Rate (mL/min)	24.03	Subcutis regional blood flow scalar CV (%) : Male	0	User ES IM CV (%)	0
		Abundance : UGT2B28 PM Mean	0	Female - Collecting Duct Urine Flow Rate (mL/min)	11.56	Muscle regional blood flow scalar : Male	1	EM Mean	0
		Abundance : UGT2B28 PM CV (%)	0	Female - Urine Flow Rate into Bladder (mL/min)	1	Muscle regional blood flow scalar CV (%) : Male	0	EM CV (%)	0
		Abundance : UGT2B28 UM Mean	0	Bypass 1 before Glomerulus (%)	10			PM Mean	0
		Abundance : UGT2B28 UM CV (%)	0	Bypass 1 before Glomerulus CV (%)	30	MPMLA - Upper Arm		PM CV (%)	0
		Abundance : UGT2B28 IM Mean	0	Bypass 2 to Henle's Loop & Medu-CD (%)	20	Skin surface pH : Male	5.5	UM Mean	0
		Abundance : UGT2B28 IM CV (%)	0	Bypass 2 to Henle's Loop & Medu-CD CV (%)	30	Skin surface pH CV (%) : Male	11.1	UM CV (%)	0
		Absolute Abundance : UGT2B28	0	PT-S1 ABCB1 (MDR1/P-gp) / 106 PTC (Relative Values)	1	Skin temperature °C : Male	32	IM Mean	0
		Turnover rate : UGT2B28 Mean	1e-06	PT-S1 ABCC4 (MRP4) / 106 PTC (Relative Values)	1	Skin temperature CV (%) : Male	0	IM CV (%)	0
		Turnover rate : UGT2B28 CV (%)	30	PT-S1 SLC22A2 (OCT2) / 106 PTC (Relative Values)	1	Shape of corneocyte : Male	Cuboid (brick)	EM Mean	0
		Use User UGT Option	Yes	PT-S1 SLC22A6 (OAT1) / 106 PTC (Relative Values)	1	Shape of corneocyte : Female	Cuboid (brick)	EM CV (%)	0
		UGT User	1	PT-S1 SLC22A8 (OAT3) / 106 PTC (Relative Values)	1	Number of SC layers : Male	18	PM Mean	0
		Abundance : User UGT1 EM Mean	1	PT-S1 SLC47As (MATEs) / 106 PTC (Relative Values)	1	Number of SC layers CV (%) : Male	21.6	PM CV (%)	0
		Abundance : User UGT1 EM CV (%)	30	PT-S1 Apical Influx (Kidney) / 106 PTC (Relative Values)	1	Water density gm/cm3 : Male	1	UM Mean	0
		Abundance : User UGT1 PM Mean	0	PT-S1 Basolateral Efflux (Kidney) / 106 PTC (Relative Values)	1	Water density CV (%) : Male	0	UM CV (%)	0
		Abundance : User UGT1 PM CV (%)	0	PT-S2 ABCB1 (MDR1/P-gp) / 106 PTC (Relative Values)	1	SC lipids density gm/cm3 : Male	0.9	IM Mean	0
		Abundance : User UGT1 UM Mean	0	PT-S2 ABCC4 (MRP4) / 106 PTC (Relative Values)	1	SC lipids density CV (%) : Male	0	IM CV (%)	0
		Abundance : User UGT1 UM CV (%)	0	PT-S2 SLC22A2 (OCT2) / 106 PTC (Relative Values)	1	SC proteins density gm/cm3 : Male	1.37	FMO1 Absolute Abundance	0
		Abundance : User UGT1 IM Mean	0	PT-S2 SLC22A6 (OAT1) / 106 PTC (Relative Values)	1	SC proteins density CV (%) : Male	0	FMO1 EM Mean	1
		Abundance : User UGT1 IM CV (%)	0	PT-S2 SLC22A8 (OAT3) / 106 PTC (Relative Values)	1	Intercellular lipid thickness of SC µm : Male	0.091	FMO1 EM CV (%)	30
		Absolute Abundance : User UGT1	0	PT-S2 SLC47As (MATEs) / 106 PTC (Relative Values)	1	Intercellular lipid thickness of SC CV (%) : Male	0	FMO1 PM Mean	0
		Turnover rate : User UGT1 Mean	1e-06	PT-S2 Apical Influx (Kidney) / 106 PTC (Relative Values)	1	Tortuosity : Male	User Defined	FMO1 PM CV (%)	0
		Turnover rate : User UGT1 CV (%)	30	PT-S2 Basolateral Efflux (Kidney) / 106 PTC (Relative Values)	1	Tortuosity of lipid diffusion pathway of SC : Male	12.7	FMO1 UM Mean	0
		Use User Cytosolic Enzyme Option	Yes	PT-S3 ABCB1 (MDR1/P-gp) / 106 PTC (Relative Values)	1	Tortuosity of lipid diffusion pathway of SC CV (%) : Male	18	FMO1 UM CV (%)	0
		User Cyt	1	PT-S3 ABCC4 (MRP4) / 106 PTC (Relative Values)	1	Hair follicle diameter µm : Male	88.8	FMO1 IM Mean	0
		Abundance : User Cyt1 EM Mean	1	PT-S3 SLC22A2 (OCT2) / 106 PTC (Relative Values)	1	Hair follicle diameter CV (%) : Male	33	FMO1 IM CV (%)	0
		Abundance : User Cyt1 EM CV (%)	30	PT-S3 SLC22A6 (OAT1) / 106 PTC (Relative Values)	1	Hair follicle density N/cm2 : Male	32	FMO3 Absolute Abundance	0
		Abundance : User Cyt1 PM Mean	0	PT-S3 SLC22A8 (OAT3) / 106 PTC (Relative Values)	1	Hair follicle density CV (%) : Male	28	FMO3 EM Mean	1
		Abundance : User Cyt1 PM CV (%)	0	PT-S3 SLC47As (MATEs) / 106 PTC (Relative Values)	1	Hair follicle depth µm : Male	256.7	FMO3 EM CV (%)	30
		Abundance : User Cyt1 UM Mean	0	PT-S3 Apical Influx (Kidney) / 106 PTC (Relative Values)	1	Hair follicle depth CV (%) : Male	0	FMO3 PM Mean	0
		Abundance : User Cyt1 UM CV (%)	0	PT-S3 Basolateral Efflux (Kidney) / 106 PTC (Relative Values)	1	Hair shaft diameter µm : Male	16.8	FMO3 PM CV (%)	0
		Abundance : User Cyt1 IM Mean	0	ABCB1 (P-gp/MDR1) ET Mean	1	Hair shaft diameter CV (%) : Male	37	FMO3 UM Mean	0
		Abundance : User Cyt1 IM CV (%)	0	ABCB1 (P-gp/MDR1) ET CV (%)	60	Sebum viscosity centipose : Male	40	FMO3 UM CV (%)	0
		Use User Cytosolic Enzyme Option	Yes	ABCB1 (P-gp/MDR1) PT Mean	0	Sebum viscosity CV (%) : Male	0	FMO3 IM Mean	0
		User Cyt	2	ABCB1 (P-gp/MDR1) PT CV (%)	0	Corneocyte pH [top] : Male	6.8	FMO3 IM CV (%)	0
		Abundance : User Cyt2 EM Mean	1	ABCB1 (P-gp/MDR1) IT Mean	0	Corneocyte pH [top] CV (%) : Male	6.8	FMO5 Absolute Abundance	0
		Abundance : User Cyt2 EM CV (%)	30	ABCB1 (P-gp/MDR1) IT CV (%)	0	Corneocyte thickness [top] µm : Male	0.71	FMO5 EM Mean	1
		Abundance : User Cyt2 PM Mean	0	ABCB1 (P-gp/MDR1) UT Mean	0	Corneocyte thickness [top] CV (%) : Male	11	FMO5 EM CV (%)	30
		Abundance : User Cyt2 PM CV (%)	0	ABCB1 (P-gp/MDR1) UT CV (%)	0	Corneocyte width [top] µm : Male	33.2	FMO5 PM Mean	0
		Abundance : User Cyt2 UM Mean	0	ABCC4 (MRP4) ET Mean	1	Corneocyte width [top] CV (%) : Male	10.4	FMO5 PM CV (%)	0
		Abundance : User Cyt2 UM CV (%)	0	ABCC4 (MRP4) ET CV (%)	60	Corneocyte length [top] µm : Male	40.4	FMO5 UM Mean	0
		Abundance : User Cyt2 IM Mean	0	ABCC4 (MRP4) PT Mean	0	Corneocyte length [top] CV (%) : Male	6.8	FMO5 UM CV (%)	0
		Abundance : User Cyt2 IM CV (%)	0	ABCC4 (MRP4) PT CV (%)	0	Hydration level (% water volume) [top] : Male	33.6	FMO5 IM Mean	0
		Use User Cytosolic Enzyme Option	Yes	ABCC4 (MRP4) IT Mean	0	Hydration level (% water volume) [top] CV (%) : Male	11	FMO5 IM CV (%)	0
		User Cyt	3	ABCC4 (MRP4) IT CV (%)	0	SC lipid viscosity [top] centipose : Male	75	FMOUser Absolute Abundance	0
		Abundance : User Cyt3 EM Mean	1	ABCC4 (MRP4) UT Mean	0	SC lipid viscosity [top] CV (%) : Male	0	FMOUser EM Mean	1
		Abundance : User Cyt3 EM CV (%)	30	ABCC4 (MRP4) UT CV (%)	0	Corneocyte pH [upper mid] : Male	6.8	FMOUser EM CV (%)	30
		Abundance : User Cyt3 PM Mean	0	SLC22A2 (OCT2) ET Mean	1	Corneocyte pH [upper mid] CV (%) : Male	6.8	FMOUser PM Mean	0
		Abundance : User Cyt3 PM CV (%)	0	SLC22A2 (OCT2) ET CV (%)	60	Corneocyte thickness [upper mid] µm : Male	0.81	FMOUser PM CV (%)	0
		Abundance : User Cyt3 UM Mean	0	SLC22A2 (OCT2) PT Mean	0	Corneocyte thickness [upper mid] CV (%) : Male	11	FMOUser UM Mean	0
		Abundance : User Cyt3 UM CV (%)	0	SLC22A2 (OCT2) PT CV (%)	0	Corneocyte width [upper mid] µm : Male	33.2	FMOUser UM CV (%)	0
		Abundance : User Cyt3 IM Mean	0	SLC22A2 (OCT2) IT Mean	0	Corneocyte width [upper mid] CV (%) : Male	10.4	FMOUser IM Mean	0
		Abundance : User Cyt3 IM CV (%)	0	SLC22A2 (OCT2) IT CV (%)	0	Corneocyte length [upper mid] µm : Male	40.4	FMOUser IM CV (%)	0
		Use User Cytosolic Enzyme Option	Yes	SLC22A2 (OCT2) UT Mean	0	Corneocyte length [upper mid] CV (%) : Male	6.8	Achlorhydric Coefficient	0
		User Cyt	4	SLC22A2 (OCT2) UT CV (%)	0	Hydration level (% water volume) [upper mid] : Male	44.858	Achlorhydric Age Power	0
		Abundance : User Cyt4 EM Mean	1	SLC22A6 (OAT1) ET Mean	1	Hydration level (% water volume) [upper mid] CV (%) : Male	7	Achlorhydric Maximum (%)	0
		Abundance : User Cyt4 EM CV (%)	30	SLC22A6 (OAT1) ET CV (%)	60	SC lipid viscosity [upper mid] centipose : Male	75	Intestine pH Model	Static
		Abundance : User Cyt4 PM Mean	0	SLC22A6 (OAT1) PT Mean	0	SC lipid viscosity [upper mid] CV (%) : Male	0	Transit Times Locked	Yes
		Abundance : User Cyt4 PM CV (%)	0	SLC22A6 (OAT1) PT CV (%)	0	Corneocyte pH [lower mid] : Male	6.8	Stomach pH Fasted	1.5
		Abundance : User Cyt4 UM Mean	0	SLC22A6 (OAT1) IT Mean	0	Corneocyte pH [lower mid] CV (%) : Male	6.8	Stomach CV pH Fasted (%)	38
		Abundance : User Cyt4 UM CV (%)	0	SLC22A6 (OAT1) IT CV (%)	0	Corneocyte thickness [lower mid] µm : Male	0.93	Stomach pH High Fat Fed initial	4.39
		Abundance : User Cyt4 IM Mean	0	SLC22A6 (OAT1) UT Mean	0	Corneocyte thickness [lower mid] CV (%) : Male	11	Stomach CV pH High Fat Fed initial (%)	24
		Abundance : User Cyt4 IM CV (%)	0	SLC22A6 (OAT1) UT CV (%)	0	Corneocyte width [lower mid] µm : Male	33.2	k	0.467
		Abundance : CES1 EM Mean	1	SLC22A8 (OAT3) ET Mean	1	Corneocyte width [lower mid] CV (%) : Male	10.4	k CV (%)	97.8
		Abundance : CES1 EM CV (%)	46	SLC22A8 (OAT3) ET CV (%)	60	Corneocyte length [lower mid] µm : Male	40.4	Stomach pH Fed initial	5
		Abundance : CES1 PM Mean	0.11	SLC22A8 (OAT3) PT Mean	0	Corneocyte length [lower mid] CV (%) : Male	6.8	Stomach CV pH Fed initial (%)	25
		Abundance : CES1 PM CV (%)	30	SLC22A8 (OAT3) PT CV (%)	0	Hydration level (% water volume) [lower mid] : Male	56.0703	Age < 65 Fed Tff (h)	1.8
		Abundance : CES1 UM Mean	0	SLC22A8 (OAT3) IT Mean	0	Hydration level (% water volume) [lower mid] CV (%) : Male	5	Age < 65 Fed Tff CV (%)	65
		Abundance : CES1 UM CV (%)	0	SLC22A8 (OAT3) IT CV (%)	0	SC lipid viscosity [lower mid] centipose : Male	75	Age ≥ 65 Fed Tff (h)	3
		Abundance : CES1 IM Mean	0	SLC22A8 (OAT3) UT Mean	0	SC lipid viscosity [lower mid] CV (%) : Male	0	Age ≥ 65 Fed Tff CV (%)	80
		Abundance : CES1 IM CV (%)	0	SLC22A8 (OAT3) UT CV (%)	0	Corneocyte pH [bottom] : Male	6.8	Stomach pH Low Fat Fed initial	5
		Abundance : CES2 EM Mean	1	SLC47As (MATEs) ET Mean	1	Corneocyte pH [bottom] CV (%) : Male	6.8	Stomach CV pH Low Fat Fed initial (%)	25
		Abundance : CES2 EM CV (%)	35	SLC47As (MATEs) ET CV (%)	60	Corneocyte thickness [bottom] µm : Male	1.04	Age < 65 Low Fat Fed Tff (h)	1.8
		Abundance : CES2 PM Mean	0	SLC47As (MATEs) PT Mean	0	Corneocyte thickness [bottom] CV (%) : Male	11	Age < 65 Low Fat Fed Tff CV (%)	0
		Abundance : CES2 PM CV (%)	0	SLC47As (MATEs) PT CV (%)	0	Corneocyte width [bottom] µm : Male	33.2	Age ≥ 65 Low Fat Fed Tff (h)	3
		Abundance : CES2 UM Mean	0	SLC47As (MATEs) IT Mean	0	Corneocyte width [bottom] CV (%) : Male	10.4	Age ≥ 65 Low Fat Fed Tff CV (%)	0
		Abundance : CES2 UM CV (%)	0	SLC47As (MATEs) IT CV (%)	0	Corneocyte length [bottom] µm : Male	40.4	Force fasted pH < Initial fed pH	On
		Abundance : CES2 IM Mean	0	SLC47As (MATEs) UT Mean	0	Corneocyte length [bottom] CV (%) : Male	6.8	Stomach Bicarbonate Buffer Concentration Fasted (mM)	7.3
		Abundance : CES2 IM CV (%)	0	SLC47As (MATEs) UT CV (%)	0	Hydration level (% water volume) [bottom] : Male	67.3	Stomach Bicarbonate Buffer Concentration CV Fasted (%)	30
		Use User ES Option	Yes	Apical Influx (Kidney) ET Mean	1	Hydration level (% water volume) [bottom] CV (%) : Male	4	Stomach Bicarbonate Buffer Concentration Fed (mM)	42.46
		Abundance : User ES EM Mean	1	Apical Influx (Kidney) ET CV (%)	60	SC lipid viscosity [bottom] centipose : Male	75	Stomach Bicarbonate Buffer Concentration CV Fed (%)	30
		Abundance : User ES EM CV (%)	30	Apical Influx (Kidney) PT Mean	0	SC lipid viscosity [bottom] CV (%) : Male	0	Stomach Luminal Fluid Velocity Fasted (m/s)	0.032
		Abundance : User ES PM Mean	0	Apical Influx (Kidney) PT CV (%)	0	Viable Epidermis thickness µm : Male	51.8	Stomach Luminal Fluid Velocity CV Fasted (%)	30
		Abundance : User ES PM CV (%)	0	Apical Influx (Kidney) IT Mean	0	Viable Epidermis thickness CV (%) : Male	15	Stomach Luminal Fluid Velocity Fed (m/s)	0.032
		Abundance : User ES UM Mean	0	Apical Influx (Kidney) IT CV (%)	0	Dermis thickness µm : Male	1540	Stomach Luminal Fluid Velocity CV Fed (%)	30
		Abundance : User ES UM CV (%)	0	Apical Influx (Kidney) UT Mean	0	Dermis thickness CV (%) : Male	29	Stomach Endogenous Ion Hydrochloric Mean (mM)	102
		Abundance : User ES IM Mean	0	Apical Influx (Kidney) UT CV (%)	0	Subcutis thickness mm : Male	8.41	Stomach Endogenous Ion Hydrochloric CV (%)	27.5
		Abundance : User ES IM CV (%)	0	Basolateral Efflux (Kidney) ET Mean	1	Subcutis thickness CV (%) : Male	39.6	Stomach Endogenous Ion Hydrochloric Min (mM)	48
		Abundance : EM Mean	0	Basolateral Efflux (Kidney) ET CV (%)	60	Muscle thickness mm : Male	28.92	Stomach Endogenous Ion Hydrochloric Max (mM)	173
		Abundance : EM CV (%)	0	Basolateral Efflux (Kidney) PT Mean	0	Muscle thickness CV (%) : Male	15.09	Stomach Endogenous Ion Sodium Mean (mM)	68
		Abundance : PM Mean	0	Basolateral Efflux (Kidney) PT CV (%)	0	Dermis regional blood flow scalar : Male	1.2869	Stomach Endogenous Ion Sodium CV (%)	42.6
		Abundance : PM CV (%)	0	Basolateral Efflux (Kidney) IT Mean	0	Dermis regional blood flow scalar CV (%) : Male	0	Stomach Endogenous Ion Sodium Min (mM)	19
		Abundance : UM Mean	0	Basolateral Efflux (Kidney) IT CV (%)	0	Subcutis regional blood flow scalar : Male	1	Stomach Endogenous Ion Sodium Max (mM)	122
		Abundance : UM CV (%)	0	Basolateral Efflux (Kidney) UT Mean	0	Subcutis regional blood flow scalar CV (%) : Male	0	Stomach Endogenous Ion Potassium Mean (mM)	13.4
		Abundance : IM Mean	0	Basolateral Efflux (Kidney) UT CV (%)	0	Muscle regional blood flow scalar : Male	1	Stomach Endogenous Ion Potassium CV (%)	22.4
		Abundance : IM CV (%)	0	Turnover rate constant (1/h) : ABCB1 (P-gp/MDR1) Mean	0.054	Muscle regional blood flow scalar CV (%) : Male	0	Stomach Endogenous Ion Potassium Min (mM)	8.4
		Abundance : EM Mean	0	Turnover rate constant (1/h) : ABCB1 (P-gp/MDR1) CV (%)	28			Stomach Endogenous Ion Potassium Max (mM)	19.3
		Abundance : EM CV (%)	0	Turnover rate constant (1/h) : ABCC4 (MRP4) Mean	1e-06	MPMLA - Face (cheek)		Stomach Endogenous Ion Calcium Mean (mM)	0.6
		Abundance : PM Mean	0	Turnover rate constant (1/h) : ABCC4 (MRP4) CV (%)	30	Skin surface pH : Male	4.7	Stomach Endogenous Ion Calcium CV (%)	33.3
		Abundance : PM CV (%)	0	Turnover rate constant (1/h) : SLC22A2 (OCT2) Mean	1e-06	Skin surface pH CV (%) : Male	7.2	Stomach Endogenous Ion Calcium Min (mM)	0.3
		Abundance : UM Mean	0	Turnover rate constant (1/h) : SLC22A2 (OCT2) CV (%)	30	Skin temperature °C : Male	32	Stomach Endogenous Ion Calcium Max (mM)	1.2
		Abundance : UM CV (%)	0	Turnover rate constant (1/h) : SLC22A6 (OAT1) Mean	1e-06	Skin temperature CV (%) : Male	0	Stomach Endogenous Ion Generic Cation Mean (mM)	1
		Abundance : IM Mean	0	Turnover rate constant (1/h) : SLC22A6 (OAT1) CV (%)	30	Shape of corneocyte : Male	Cuboid (brick)	Stomach Endogenous Ion Generic Cation CV (%)	0
		Abundance : IM CV (%)	0	Turnover rate constant (1/h) : SLC22A8 (OAT3) Mean	1e-06	Shape of corneocyte : Female	Cuboid (brick)	Stomach Endogenous Ion Generic Cation Min (mM)	0.01
		Absolute Abundance : FMO1	0	Turnover rate constant (1/h) : SLC22A8 (OAT3) CV (%)	30	Number of SC layers : Male	13	Stomach Endogenous Ion Generic Cation Max (mM)	1000
		Abundance : FMO1 EM Mean	1	Turnover rate constant (1/h) : SLC47As (MATEs) Mean	1e-06	Number of SC layers CV (%) : Male	22.6	Stomach Endogenous Ion Generic Anion Mean (mM)	1
		Abundance : FMO1 EM CV (%)	30	Turnover rate constant (1/h) : SLC47As (MATEs) CV (%)	30	Water density gm/cm3 : Male	1	Stomach Endogenous Ion Generic Anion CV (%)	0
		Abundance : FMO1 PM Mean	0	Turnover rate constant (1/h) : Apical Influx (Kidney) Mean	1e-06	Water density CV (%) : Male	0	Stomach Endogenous Ion Generic Anion Min (mM)	0.01
		Abundance : FMO1 PM CV (%)	0	Turnover rate constant (1/h) : Apical Influx (Kidney) CV (%)	30	SC lipids density gm/cm3 : Male	0.9	Stomach Endogenous Ion Generic Anion Max (mM)	1000
		Abundance : FMO1 UM Mean	0	Turnover rate constant (1/h) : Basolateral Efflux (Kidney) Mean	1e-06	SC lipids density CV (%) : Male	0	Stomach Fluid Viscosity Fasted (cP)	3
		Abundance : FMO1 UM CV (%)	0	Turnover rate constant (1/h) : Basolateral Efflux (Kidney) CV (%)	30	SC proteins density gm/cm3 : Male	1.37	Stomach Fluid Viscosity CV Fasted (%)	71
		Abundance : FMO1 IM Mean	0	Jv,s lock status	Locked	SC proteins density CV (%) : Male	0	Stomach Fluid Viscosity Fed (cP)	232
		Abundance : FMO1 IM CV (%)	0	Jv,s	Predicted	Intercellular lipid thickness of SC µm : Male	0.091	Stomach Fluid Viscosity CV Fed (%)	32
		Absolute Abundance : FMO3	30	Ratio of small:large pores ns:nl	40	Intercellular lipid thickness of SC CV (%) : Male	0	Stomach CMC fasted (mM)	1
		Abundance : FMO3 EM Mean	1	Small pore radius Rpore,s (nm)	4.8	Tortuosity : Male	User Defined	Stomach CMC fed (mM)	1
		Abundance : FMO3 EM CV (%)	50	Large pore radius Rpore,l (nm)	6	Tortuosity of lipid diffusion pathway of SC : Male	12.7	Stomach Bile fasted (mM)	0.34
		Abundance : FMO3 PM Mean	0	Hydrostatic pressure difference across the glomerulus ΔP (mmHg)	40	Tortuosity of lipid diffusion pathway of SC CV (%) : Male	18	Stomach Bile fasted CV (%)	134
		Abundance : FMO3 PM CV (%)	0	Plasma osmotic pressure Mean (mmHg)	25.8	Hair follicle diameter µm : Male	65.4	Stomach Bile fed (mM)	0.34
		Abundance : FMO3 UM Mean	0	Plasma osmotic pressure CV (%)	10.6	Hair follicle diameter CV (%) : Male	83	Stomach Bile fed CV (%)	216.7
		Abundance : FMO3 UM CV (%)	0	Chloride Concentration Plasma CLp	141	Hair follicle density N/cm2 : Male	292	Duodenum Blood Flow (Qvilli %)	8.8
		Abundance : FMO3 IM Mean	0	Chloride Concentration Membrane CLmem	129.2	Hair follicle density CV (%) : Male	16	Duodenum Transit Time (% Total)	4.6
		Abundance : FMO3 IM CV (%)	0	Colloid osmotic pressure difference across glomerulus Δπ (mmHg)	24.9304	Hair follicle depth µm : Male	204.8	Duodenum CYP3A (% Total)	13.76
		Absolute Abundance : FMO5	25			Hair follicle depth CV (%) : Male	0	Duodenum S9PPI (% Total)	14.88
		Abundance : FMO5 EM Mean	1			Hair shaft diameter µm : Male	15.9	Duodenum MPPI/CYP (% Total)	13.76
		Abundance : FMO5 EM CV (%)	55			Hair shaft diameter CV (%) : Male	57	Duodenum CPPI (% Total)	14.88
		Abundance : FMO5 PM Mean	0			Sebum viscosity centipose : Male	40	Duodenum pH High Fat Fed	5.4
		Abundance : FMO5 PM CV (%)	0			Sebum viscosity CV (%) : Male	0	Duodenum CV pH High Fat Fed (%)	11
		Abundance : FMO5 UM Mean	0			Corneocyte pH [top] : Male	6.8	Duodenum pH Fed	5.4
		Abundance : FMO5 UM CV (%)	0			Corneocyte pH [top] CV (%) : Male	6.8	Duodenum CV pH Fed (%)	11
		Abundance : FMO5 IM Mean	0			Corneocyte thickness [top] µm : Male	0.47	Duodenum pH Low Fat Fed	5.4
		Abundance : FMO5 IM CV (%)	0			Corneocyte thickness [top] CV (%) : Male	4	Duodenum CV pH Low Fat Fed (%)	11
		Absolute Abundance : FMOUser	0			Corneocyte width [top] µm : Male	27.7	Duodenum pH Fasted	6.4
		Abundance : FMOUser EM Mean	1			Corneocyte width [top] CV (%) : Male	9.2	Duodenum CV pH Fasted (%)	16
		Abundance : FMOUser EM CV (%)	30			Corneocyte length [top] µm : Male	34.2	Duodenum Bicarbonate Buffer Concentration Fasted (mM)	6.53
		Abundance : FMOUser PM Mean	0			Corneocyte length [top] CV (%) : Male	4.1	Duodenum Bicarbonate Buffer Concentration CV Fasted (%)	30
		Abundance : FMOUser PM CV (%)	0			Hydration level (% water volume) [top] : Male	35.5	Duodenum Bicarbonate Buffer Concentration Fed (mM)	34.19
		Abundance : FMOUser UM Mean	0			Hydration level (% water volume) [top] CV (%) : Male	17	Duodenum Bicarbonate Buffer Concentration CV Fed (%)	30
		Abundance : FMOUser UM CV (%)	0			SC lipid viscosity [top] centipose : Male	75	Duodenum Luminal Fluid Velocity Fasted (m/s)	0.005
		Abundance : FMOUser IM Mean	0			SC lipid viscosity [top] CV (%) : Male	0	Duodenum Luminal Fluid Velocity CV Fasted (%)	30
		Abundance : FMOUser IM CV (%)	0			Corneocyte pH [upper mid] : Male	6.8	Duodenum Luminal Fluid Velocity Fed (m/s)	0.005
		CV for non P450 Clearance	30			Corneocyte pH [upper mid] CV (%) : Male	6.8	Duodenum Luminal Fluid Velocity CV Fed (%)	30
		Absolute Abundance : ABCB1 (P-gp/MDR1) (pmol/10^6 hepatocytes)	0.246			Corneocyte thickness [upper mid] µm : Male	0.53	Duodenum Endogenous Ion Hydrochloric Mean (mM)	102.4
		Abundance : ABCB1 (P-gp/MDR1) ET Mean	1			Corneocyte thickness [upper mid] CV (%) : Male	4	Duodenum Endogenous Ion Hydrochloric CV (%)	15.1
		Abundance : ABCB1 (P-gp/MDR1) ET CV (%)	59			Corneocyte width [upper mid] µm : Male	27.7	Duodenum Endogenous Ion Hydrochloric Min (mM)	64.6
		Abundance : ABCB1 (P-gp/MDR1) PT Mean	0			Corneocyte width [upper mid] CV (%) : Male	9.2	Duodenum Endogenous Ion Hydrochloric Max (mM)	158.8
		Abundance : ABCB1 (P-gp/MDR1) PT CV (%)	0			Corneocyte length [upper mid] µm : Male	34.2	Duodenum Endogenous Ion Sodium Mean (mM)	118.4
		Abundance : ABCB1 (P-gp/MDR1) IT Mean	0			Corneocyte length [upper mid] CV (%) : Male	4.1	Duodenum Endogenous Ion Sodium CV (%)	9.2
		Abundance : ABCB1 (P-gp/MDR1) IT CV (%)	0			Hydration level (% water volume) [upper mid] : Male	46.1	Duodenum Endogenous Ion Sodium Min (mM)	89.6
		Abundance : ABCB1 (P-gp/MDR1) UT Mean	0			Hydration level (% water volume) [upper mid] CV (%) : Male	11	Duodenum Endogenous Ion Sodium Max (mM)	155.1
		Abundance : ABCB1 (P-gp/MDR1) UT CV (%)	0			SC lipid viscosity [upper mid] centipose : Male	75	Duodenum Endogenous Ion Potassium Mean (mM)	11.2
		Absolute Abundance : ABCB11 (BSEP) (pmol/10^6 hepatocytes)	1			SC lipid viscosity [upper mid] CV (%) : Male	0	Duodenum Endogenous Ion Potassium CV (%)	38.9
		Abundance : ABCB11 (BSEP) ET Mean	1			Corneocyte pH [lower mid] : Male	6.8	Duodenum Endogenous Ion Potassium Min (mM)	3.4
		Abundance : ABCB11 (BSEP) ET CV (%)	131			Corneocyte pH [lower mid] CV (%) : Male	6.8	Duodenum Endogenous Ion Potassium Max (mM)	32.1
		Abundance : ABCB11 (BSEP) PT Mean	0			Corneocyte thickness [lower mid] µm : Male	0.6	Duodenum Endogenous Ion Calcium Mean (mM)	0.5
		Abundance : ABCB11 (BSEP) PT CV (%)	0			Corneocyte thickness [lower mid] CV (%) : Male	4	Duodenum Endogenous Ion Calcium CV (%)	60
		Abundance : ABCB11 (BSEP) IT Mean	0			Corneocyte width [lower mid] µm : Male	27.7	Duodenum Endogenous Ion Calcium Min (mM)	0.1
		Abundance : ABCB11 (BSEP) IT CV (%)	0			Corneocyte width [lower mid] CV (%) : Male	9.2	Duodenum Endogenous Ion Calcium Max (mM)	1.3
		Abundance : ABCB11 (BSEP) UT Mean	0			Corneocyte length [lower mid] µm : Male	34.2	Duodenum Endogenous Ion Generic Cation Mean (mM)	1
		Abundance : ABCB11 (BSEP) UT CV (%)	0			Corneocyte length [lower mid] CV (%) : Male	4.1	Duodenum Endogenous Ion Generic Cation CV (%)	0
		Absolute Abundance : ABCC2 (MRP2) (pmol/10^6 hepatocytes)	0.59			Hydration level (% water volume) [lower mid] : Male	56.75	Duodenum Endogenous Ion Generic Cation Min (mM)	0.01
		Abundance : ABCC2 (MRP2) ET Mean	1			Hydration level (% water volume) [lower mid] CV (%) : Male	7	Duodenum Endogenous Ion Generic Cation Max (mM)	1000
		Abundance : ABCC2 (MRP2) ET CV (%)	88			SC lipid viscosity [lower mid] centipose : Male	75	Duodenum Endogenous Ion Generic Anion Mean (mM)	1
		Abundance : ABCC2 (MRP2) PT Mean	0			SC lipid viscosity [lower mid] CV (%) : Male	0	Duodenum Endogenous Ion Generic Anion CV (%)	0
		Abundance : ABCC2 (MRP2) PT CV (%)	0			Corneocyte pH [bottom] : Male	6.8	Duodenum Endogenous Ion Generic Anion Min (mM)	0.01
		Abundance : ABCC2 (MRP2) IT Mean	0			Corneocyte pH [bottom] CV (%) : Male	6.8	Duodenum Endogenous Ion Generic Anion Max (mM)	1000
		Abundance : ABCC2 (MRP2) IT CV (%)	0			Corneocyte thickness [bottom] µm : Male	0.68	Duodenum Fluid Viscosity Fasted (cP)	3
		Abundance : ABCC2 (MRP2) UT Mean	0			Corneocyte thickness [bottom] CV (%) : Male	4	Duodenum Fluid Viscosity CV Fasted (%)	71
		Abundance : ABCC2 (MRP2) UT CV (%)	0			Corneocyte width [bottom] µm : Male	27.7	Duodenum Fluid Viscosity Fed (cP)	65
		Absolute Abundance : ABCC3 (MRP3) (pmol/10^6 hepatocytes)	0.239			Corneocyte width [bottom] CV (%) : Male	9.2	Duodenum Fluid Viscosity CV Fed (%)	27
		Abundance : ABCC3 (MRP3) ET Mean	1			Corneocyte length [bottom] µm : Male	34.2	Duodenum CMC fasted (mM)	1
		Abundance : ABCC3 (MRP3) ET CV (%)	65			Corneocyte length [bottom] CV (%) : Male	4.1	Duodenum CMC fed (mM)	1
		Abundance : ABCC3 (MRP3) PT Mean	0			Hydration level (% water volume) [bottom] : Male	67.4	Duodenum Bile fasted (mM)	3.31
		Abundance : ABCC3 (MRP3) PT CV (%)	0			Hydration level (% water volume) [bottom] CV (%) : Male	4	Duodenum Bile fasted CV (%)	97
		Abundance : ABCC3 (MRP3) IT Mean	0			SC lipid viscosity [bottom] centipose : Male	75	Duodenum Bile fed (mM)	8.74
		Abundance : ABCC3 (MRP3) IT CV (%)	0			SC lipid viscosity [bottom] CV (%) : Male	0	Duodenum Bile fed CV (%)	79
		Abundance : ABCC3 (MRP3) UT Mean	0			Viable Epidermis thickness µm : Male	46.8667	Duodenum Channel Depth Mean (µm)	522.78
		Abundance : ABCC3 (MRP3) UT CV (%)	0			Viable Epidermis thickness CV (%) : Male	24	Duodenum Channel Depth CV (%)	32.72
		Absolute Abundance : ABCC4 (MRP4) (pmol/10^6 hepatocytes)	0			Dermis thickness µm : Male	1580	Duodenum Channel Width Mean (µm)	28.03
		Abundance : ABCC4 (MRP4) ET Mean	1			Dermis thickness CV (%) : Male	20	Duodenum Channel Width CV (%)	28.69
		Abundance : ABCC4 (MRP4) ET CV (%)	60			Subcutis thickness mm : Male	1.91	Duodenum Mean Thickness Mean (µm)	128.35
		Abundance : ABCC4 (MRP4) PT Mean	0			Subcutis thickness CV (%) : Male	55.7	Duodenum Mean Thickness CV (%)	8.1
		Abundance : ABCC4 (MRP4) PT CV (%)	0			Muscle thickness mm : Male	13.2	Duodenum Fold Expansion Mean	1
		Abundance : ABCC4 (MRP4) IT Mean	0			Muscle thickness CV (%) : Male	18	Duodenum Fold Expansion CV (%)	0
		Abundance : ABCC4 (MRP4) IT CV (%)	0			Dermis regional blood flow scalar : Male	2.12619	Duodenum Pore Radius Mean	8.6
		Abundance : ABCC4 (MRP4) UT Mean	0			Dermis regional blood flow scalar CV (%) : Male	0	Duodenum Pore Radius CV (%)	0
		Abundance : ABCC4 (MRP4) UT CV (%)	0			Subcutis regional blood flow scalar : Male	1	Duodenum Unstirred Layer Thickness Mean (µm)	170
		Absolute Abundance : ABCC6 (MRP6) (pmol/10^6 hepatocytes)	0.214			Subcutis regional blood flow scalar CV (%) : Male	0	Duodenum Unstirred Layer Thickness CV (%)	22.35
		Abundance : ABCC6 (MRP6) ET Mean	1			Muscle regional blood flow scalar : Male	1	Duodenum Unstirred Layer pH	6.5
		Abundance : ABCC6 (MRP6) ET CV (%)	46			Muscle regional blood flow scalar CV (%) : Male	0	Duodenum Unstirred Layer CV (%)	0.5
		Abundance : ABCC6 (MRP6) PT Mean	0					Duodenum ABCB1 (P-gp/MDR1) (Relative values)	0.51
		Abundance : ABCC6 (MRP6) PT CV (%)	0			MPMLA - Lower Leg		Duodenum ABCC1 (MRP1) (Relative values)	0.45
		Abundance : ABCC6 (MRP6) IT Mean	0			Skin surface pH : Male	5.5	Duodenum ABCC2 (MRP2) (Relative values)	1.41
		Abundance : ABCC6 (MRP6) IT CV (%)	0			Skin surface pH CV (%) : Male	11	Duodenum ABCC3 (MRP3) (Relative values)	2.15
		Abundance : ABCC6 (MRP6) UT Mean	0			Skin temperature °C : Male	32	Duodenum ABCC4 (MRP4) (Relative values)	1.02
		Abundance : ABCC6 (MRP6) UT CV (%)	0			Skin temperature CV (%) : Male	0	Duodenum ABCG2 (BCRP) (Relative values)	0.68
		Absolute Abundance : ABCG2 (BCRP) (pmol/10^6 hepatocytes)	0.103			Shape of corneocyte : Male	Cuboid (brick)	Duodenum SLC2A2 (GLUT2) (Relative values)	1
		Abundance : ABCG2 (BCRP) ET Mean	1			Shape of corneocyte : Female	Cuboid (brick)	Duodenum SLC10A2 (ASBT/IBAT) (Relative values)	16.49
		Abundance : ABCG2 (BCRP) ET CV (%)	30			Number of SC layers : Male	22	Duodenum SLC15A1 (PEPT1) (Relative values)	0.94
		Abundance : ABCG2 (BCRP) PT Mean	0.37			Number of SC layers CV (%) : Male	9.1	Duodenum SLC16A1 (MCT1) (Relative values)	1.25
		Abundance : ABCG2 (BCRP) PT CV (%)	30			Water density gm/cm3 : Male	1	Duodenum SLCO2B1 (OATP2B1) (Relative values)	0.73
		Abundance : ABCG2 (BCRP) IT Mean	0.67			Water density CV (%) : Male	0	Duodenum SLCO4C1 (OATP4C1) (Relative values)	1
		Abundance : ABCG2 (BCRP) IT CV (%)	30			SC lipids density gm/cm3 : Male	0.9	Duodenum SLC22A1 (OCT1) (Relative values)	1.03
		Abundance : ABCG2 (BCRP) UT Mean	0			SC lipids density CV (%) : Male	0	Duodenum SLC22A3 (OCT3) (Relative values)	1.19
		Abundance : ABCG2 (BCRP) UT CV (%)	0			SC proteins density gm/cm3 : Male	1.37	Duodenum SLC22A4 (OCTN1) (Relative values)	0.46
		Absolute Abundance : SLC10A1 (NTCP) (pmol/10^6 hepatocytes)	0.647			SC proteins density CV (%) : Male	0	Duodenum SLC51A/B (OST-α/β) (Relative values)	0.56
		Abundance : SLC10A1 (NTCP) ET Mean	1			Intercellular lipid thickness of SC µm : Male	0.091	Duodenum Apical Influx (Intestine) (Relative values)	1
		Abundance : SLC10A1 (NTCP) ET CV (%)	50			Intercellular lipid thickness of SC CV (%) : Male	0	Duodenum Apical Efflux (Intestine) (Relative values)	1
		Abundance : SLC10A1 (NTCP) PT Mean	0			Tortuosity : Male	User Defined	Duodenum Basolateral Influx (Intestine) (Relative values)	1
		Abundance : SLC10A1 (NTCP) PT CV (%)	0			Tortuosity of lipid diffusion pathway of SC : Male	12.7	Duodenum Basolateral Efflux (Intestine) (Relative values)	1
		Abundance : SLC10A1 (NTCP) IT Mean	0			Tortuosity of lipid diffusion pathway of SC CV (%) : Male	18	Jejunum I Blood Flow (Qvilli %)	24.2
		Abundance : SLC10A1 (NTCP) IT CV (%)	0			Hair follicle diameter µm : Male	168.4	Jejunum I Transit Time (% Total)	17.3
		Abundance : SLC10A1 (NTCP) UT Mean	0			Hair follicle diameter CV (%) : Male	26	Jejunum I CYP3A (% Total)	27.24
		Abundance : SLC10A1 (NTCP) UT CV (%)	0			Hair follicle density N/cm2 : Male	14	Jejunum I S9PPI (% Total)	26.9
		Absolute Abundance : SLC16A1 (MCT1) (pmol/10^6 hepatocytes)	0.638			Hair follicle density CV (%) : Male	50	Jejunum I MPPI/CYP (% Total)	27.24
		Abundance : SLC16A1 (MCT1) ET Mean	1			Hair follicle depth µm : Male	613.5	Jejunum I CPPI (% Total)	26.9
		Abundance : SLC16A1 (MCT1) ET CV (%)	60			Hair follicle depth CV (%) : Male	0	Jejunum I pH High Fat Fed	6.5
		Abundance : SLC16A1 (MCT1) PT Mean	0			Hair shaft diameter µm : Male	42.1	Jejunum I CV pH High Fat Fed (%)	13
		Abundance : SLC16A1 (MCT1) PT CV (%)	0			Hair shaft diameter CV (%) : Male	29	Jejunum I pH Fed	6.5
		Abundance : SLC16A1 (MCT1) IT Mean	0			Sebum viscosity centipose : Male	40	Jejunum I CV pH Fed (%)	13
		Abundance : SLC16A1 (MCT1) IT CV (%)	0			Sebum viscosity CV (%) : Male	0	Jejunum I pH Low Fat Fed	6.5
		Abundance : SLC16A1 (MCT1) UT Mean	0			Corneocyte pH [top] : Male	6.8	Jejunum I CV pH Low Fat Fed (%)	13
		Abundance : SLC16A1 (MCT1) UT CV (%)	0			Corneocyte pH [top] CV (%) : Male	6.8	Jejunum I pH Fasted	6.5
		Absolute Abundance : SLCO1B1 (OATP1B1) (pmol/10^6 hepatocytes)	3.1			Corneocyte thickness [top] µm : Male	0.87	Jejunum I CV pH Fasted (%)	13
		Abundance : SLCO1B1 (OATP1B1) ET Mean	1			Corneocyte thickness [top] CV (%) : Male	9	Jejunum I Bicarbonate Buffer Concentration Fasted (mM)	9.94
		Abundance : SLCO1B1 (OATP1B1) ET CV (%)	73			Corneocyte width [top] µm : Male	29.6	Jejunum I Bicarbonate Buffer Concentration CV Fasted (%)	30
		Abundance : SLCO1B1 (OATP1B1) PT Mean	0.37			Corneocyte width [top] CV (%) : Male	5.9	Jejunum I Bicarbonate Buffer Concentration Fed (mM)	17.34
		Abundance : SLCO1B1 (OATP1B1) PT CV (%)	30			Corneocyte length [top] µm : Male	36.4	Jejunum I Bicarbonate Buffer Concentration CV Fed (%)	30
		Abundance : SLCO1B1 (OATP1B1) IT Mean	0.68			Corneocyte length [top] CV (%) : Male	5.7	Jejunum I Luminal Fluid Velocity Fasted (m/s)	0.0013
		Abundance : SLCO1B1 (OATP1B1) IT CV (%)	52			Hydration level (% water volume) [top] : Male	33.9	Jejunum I Luminal Fluid Velocity CV Fasted (%)	56
		Abundance : SLCO1B1 (OATP1B1) UT Mean	1.39			Hydration level (% water volume) [top] CV (%) : Male	9	Jejunum I Luminal Fluid Velocity Fed (m/s)	0.0013
		Abundance : SLCO1B1 (OATP1B1) UT CV (%)	62			SC lipid viscosity [top] centipose : Male	75	Jejunum I Luminal Fluid Velocity CV Fed (%)	56
		Absolute Abundance : SLCO1B3 (OATP1B3) (pmol/10^6 hepatocytes)	3.08			SC lipid viscosity [top] CV (%) : Male	0	Jejunum I Endogenous Ion Hydrochloric Mean (mM)	126
		Abundance : SLCO1B3 (OATP1B3) ET Mean	1			Corneocyte pH [upper mid] : Male	6.8	Jejunum I Endogenous Ion Hydrochloric CV (%)	15.1
		Abundance : SLCO1B3 (OATP1B3) ET CV (%)	89			Corneocyte pH [upper mid] CV (%) : Male	6.8	Jejunum I Endogenous Ion Hydrochloric Min (mM)	92
		Abundance : SLCO1B3 (OATP1B3) PT Mean	0			Corneocyte thickness [upper mid] µm : Male	0.99	Jejunum I Endogenous Ion Hydrochloric Max (mM)	181
		Abundance : SLCO1B3 (OATP1B3) PT CV (%)	0			Corneocyte thickness [upper mid] CV (%) : Male	9	Jejunum I Endogenous Ion Sodium Mean (mM)	142
		Abundance : SLCO1B3 (OATP1B3) IT Mean	0			Corneocyte width [upper mid] µm : Male	29.6	Jejunum I Endogenous Ion Sodium CV (%)	9.2
		Abundance : SLCO1B3 (OATP1B3) IT CV (%)	0			Corneocyte width [upper mid] CV (%) : Male	5.9	Jejunum I Endogenous Ion Sodium Min (mM)	111
		Abundance : SLCO1B3 (OATP1B3) UT Mean	0			Corneocyte length [upper mid] µm : Male	36.4	Jejunum I Endogenous Ion Sodium Max (mM)	165
		Abundance : SLCO1B3 (OATP1B3) UT CV (%)	0			Corneocyte length [upper mid] CV (%) : Male	5.7	Jejunum I Endogenous Ion Potassium Mean (mM)	5.4
		Absolute Abundance : SLCO2B1 (OATP2B1) (pmol/10^6 hepatocytes)	1.18			Hydration level (% water volume) [upper mid] : Male	44.6987	Jejunum I Endogenous Ion Potassium CV (%)	38.9
		Abundance : SLCO2B1 (OATP2B1) ET Mean	1			Hydration level (% water volume) [upper mid] CV (%) : Male	6	Jejunum I Endogenous Ion Potassium Min (mM)	1.7
		Abundance : SLCO2B1 (OATP2B1) ET CV (%)	62			SC lipid viscosity [upper mid] centipose : Male	75	Jejunum I Endogenous Ion Potassium Max (mM)	11.6
		Abundance : SLCO2B1 (OATP2B1) PT Mean	0			SC lipid viscosity [upper mid] CV (%) : Male	0	Jejunum I Endogenous Ion Calcium Mean (mM)	0.5
		Abundance : SLCO2B1 (OATP2B1) PT CV (%)	0			Corneocyte pH [lower mid] : Male	6.8	Jejunum I Endogenous Ion Calcium CV (%)	60
		Abundance : SLCO2B1 (OATP2B1) IT Mean	0			Corneocyte pH [lower mid] CV (%) : Male	6.8	Jejunum I Endogenous Ion Calcium Min (mM)	0.1
		Abundance : SLCO2B1 (OATP2B1) IT CV (%)	0			Corneocyte thickness [lower mid] µm : Male	1.13	Jejunum I Endogenous Ion Calcium Max (mM)	1.3
		Abundance : SLCO2B1 (OATP2B1) UT Mean	0			Corneocyte thickness [lower mid] CV (%) : Male	9	Jejunum I Endogenous Ion Generic Cation Mean (mM)	1
		Abundance : SLCO2B1 (OATP2B1) UT CV (%)	0			Corneocyte width [lower mid] µm : Male	29.6	Jejunum I Endogenous Ion Generic Cation CV (%)	0
		Absolute Abundance : SLC22A1 (OCT1) (pmol/10^6 hepatocytes)	1.27			Corneocyte width [lower mid] CV (%) : Male	5.9	Jejunum I Endogenous Ion Generic Cation Min (mM)	0.01
		Abundance : SLC22A1 (OCT1) ET Mean	1			Corneocyte length [lower mid] µm : Male	36.4	Jejunum I Endogenous Ion Generic Cation Max (mM)	1000
		Abundance : SLC22A1 (OCT1) ET CV (%)	44			Corneocyte length [lower mid] CV (%) : Male	5.7	Jejunum I Endogenous Ion Generic Anion Mean (mM)	1
		Abundance : SLC22A1 (OCT1) PT Mean	0.01			Hydration level (% water volume) [lower mid] : Male	55.5388	Jejunum I Endogenous Ion Generic Anion CV (%)	0
		Abundance : SLC22A1 (OCT1) PT CV (%)	44			Hydration level (% water volume) [lower mid] CV (%) : Male	5	Jejunum I Endogenous Ion Generic Anion Min (mM)	0.01
		Abundance : SLC22A1 (OCT1) IT Mean	0.62			SC lipid viscosity [lower mid] centipose : Male	75	Jejunum I Endogenous Ion Generic Anion Max (mM)	1000
		Abundance : SLC22A1 (OCT1) IT CV (%)	44			SC lipid viscosity [lower mid] CV (%) : Male	0	Jejunum I Fluid Viscosity Fasted (cP)	3
		Abundance : SLC22A1 (OCT1) UT Mean	1.14			Corneocyte pH [bottom] : Male	6.8	Jejunum I Fluid Viscosity CV Fasted (%)	71
		Abundance : SLC22A1 (OCT1) UT CV (%)	44			Corneocyte pH [bottom] CV (%) : Male	6.8	Jejunum I Fluid Viscosity Fed (cP)	33
		Absolute Abundance : SLC22A7 (OAT2) (pmol/10^6 hepatocytes)	1.25			Corneocyte thickness [bottom] µm : Male	1.27	Jejunum I Fluid Viscosity CV Fed (%)	36
		Abundance : SLC22A7 (OAT2) ET Mean	1			Corneocyte thickness [bottom] CV (%) : Male	9	Jejunum I CMC fasted (mM)	1
		Abundance : SLC22A7 (OAT2) ET CV (%)	75			Corneocyte width [bottom] µm : Male	29.6	Jejunum I CMC fed (mM)	1
		Abundance : SLC22A7 (OAT2) PT Mean	0			Corneocyte width [bottom] CV (%) : Male	5.9	Jejunum I Bile fasted (mM)	2.3
		Abundance : SLC22A7 (OAT2) PT CV (%)	0			Corneocyte length [bottom] µm : Male	36.4	Jejunum I Bile fasted CV (%)	100
		Abundance : SLC22A7 (OAT2) IT Mean	0			Corneocyte length [bottom] CV (%) : Male	5.7	Jejunum I Bile fed (mM)	10.03
		Abundance : SLC22A7 (OAT2) IT CV (%)	0			Hydration level (% water volume) [bottom] : Male	66.4	Jejunum I Bile fed CV (%)	73
		Abundance : SLC22A7 (OAT2) UT Mean	0			Hydration level (% water volume) [bottom] CV (%) : Male	4	Jejunum I Channel Depth Mean (µm)	448.81
		Abundance : SLC22A7 (OAT2) UT CV (%)	0			SC lipid viscosity [bottom] centipose : Male	75	Jejunum I Channel Depth CV (%)	21.82
		Absolute Abundance : SLC22A9 (OAT7) (pmol/10^6 hepatocytes)	1.45			SC lipid viscosity [bottom] CV (%) : Male	0	Jejunum I Channel Width Mean (µm)	22.44
		Abundance : SLC22A9 (OAT7) ET Mean	1			Viable Epidermis thickness µm : Male	57.36	Jejunum I Channel Width CV (%)	31.68
		Abundance : SLC22A9 (OAT7) ET CV (%)	51			Viable Epidermis thickness CV (%) : Male	8	Jejunum I Mean Thickness Mean (µm)	137.7
		Abundance : SLC22A9 (OAT7) PT Mean	0			Dermis thickness µm : Male	1240	Jejunum I Mean Thickness CV (%)	14.42
		Abundance : SLC22A9 (OAT7) PT CV (%)	0			Dermis thickness CV (%) : Male	20	Jejunum I Fold Expansion Mean	1.97
		Abundance : SLC22A9 (OAT7) IT Mean	0			Subcutis thickness mm : Male	9.62	Jejunum I Fold Expansion CV (%)	20.54
		Abundance : SLC22A9 (OAT7) IT CV (%)	0			Subcutis thickness CV (%) : Male	48.3	Jejunum I Pore Radius Mean	8.6
		Abundance : SLC22A9 (OAT7) UT Mean	0			Muscle thickness mm : Male	17.7	Jejunum I Pore Radius CV (%)	0
		Abundance : SLC22A9 (OAT7) UT CV (%)	0			Muscle thickness CV (%) : Male	22.67	Jejunum I Unstirred Layer Thickness Mean (µm)	123
		Absolute Abundance : SLC29A1 (ENT1) (pmol/10^6 hepatocytes)	0.0646			Dermis regional blood flow scalar : Male	0.839286	Jejunum I Unstirred Layer Thickness CV (%)	3
		Abundance : SLC29A1 (ENT1) ET Mean	1			Dermis regional blood flow scalar CV (%) : Male	0	Jejunum I Unstirred Layer pH	6.5
		Abundance : SLC29A1 (ENT1) ET CV (%)	49			Subcutis regional blood flow scalar : Male	1	Jejunum I Unstirred Layer CV (%)	0.5
		Abundance : SLC29A1 (ENT1) PT Mean	0			Subcutis regional blood flow scalar CV (%) : Male	0	Jejunum I ABCB1 (P-gp/MDR1) (pmol/mg total membrane protein)	0.4
		Abundance : SLC29A1 (ENT1) PT CV (%)	0			Muscle regional blood flow scalar : Male	1	Jejunum I ABCC1 (MRP1) (pmol/mg total membrane protein)	0
		Abundance : SLC29A1 (ENT1) IT Mean	0			Muscle regional blood flow scalar CV (%) : Male	0	Jejunum I ABCC2 (MRP2) (pmol/mg total membrane protein)	0.86
		Abundance : SLC29A1 (ENT1) IT CV (%)	0					Jejunum I ABCC3 (MRP3) (pmol/mg total membrane protein)	0.58
		Abundance : SLC29A1 (ENT1) UT Mean	0			MPMLA - Thigh		Jejunum I ABCC4 (MRP4) (pmol/mg total membrane protein)	0
		Abundance : SLC29A1 (ENT1) UT CV (%)	0			Skin surface pH : Male	5.5	Jejunum I ABCG2 (BCRP) (pmol/mg total membrane protein)	0.34
		Absolute Abundance : SLC29A2 (ENT2) (pmol/10^6 hepatocytes)	0			Skin surface pH CV (%) : Male	11	Jejunum I SLC2A2 (GLUT2) (pmol/mg total membrane protein)	0
		Abundance : SLC29A2 (ENT2) ET Mean	1			Skin temperature °C : Male	32	Jejunum I SLC10A2 (ASBT/IBAT) (pmol/mg total membrane protein)	0.01
		Abundance : SLC29A2 (ENT2) ET CV (%)	60			Skin temperature CV (%) : Male	0	Jejunum I SLC15A1 (PEPT1) (pmol/mg total membrane protein)	3.69
		Abundance : SLC29A2 (ENT2) PT Mean	0			Shape of corneocyte : Male	Cuboid (brick)	Jejunum I SLC16A1 (MCT1) (pmol/mg total membrane protein)	0
		Abundance : SLC29A2 (ENT2) PT CV (%)	0			Shape of corneocyte : Female	Cuboid (brick)	Jejunum I SLCO2B1 (OATP2B1) (pmol/mg total membrane protein)	0.4
		Abundance : SLC29A2 (ENT2) IT Mean	0			Number of SC layers : Male	18	Jejunum I SLCO4C1 (OATP4C1) (pmol/mg total membrane protein)	0
		Abundance : SLC29A2 (ENT2) IT CV (%)	0			Number of SC layers CV (%) : Male	25.3	Jejunum I SLC22A1 (OCT1) (pmol/mg total membrane protein)	0.65
		Abundance : SLC29A2 (ENT2) UT Mean	0			Water density gm/cm3 : Male	1	Jejunum I SLC22A3 (OCT3) (pmol/mg total membrane protein)	0.06
		Abundance : SLC29A2 (ENT2) UT CV (%)	0			Water density CV (%) : Male	0	Jejunum I SLC22A4 (OCTN1) (pmol/mg total membrane protein)	0
		Absolute Abundance : SLC47A1 (MATE1) (pmol/10^6 hepatocytes)	0.146			SC lipids density gm/cm3 : Male	0.9	Jejunum I SLC51A/B (OST-α/β) (pmol/mg total membrane protein)	0.47
		Abundance : SLC47A1 (MATE1) ET Mean	1			SC lipids density CV (%) : Male	0	Jejunum I Apical Influx (Intestine) (pmol/mg total membrane protein)	0
		Abundance : SLC47A1 (MATE1) ET CV (%)	51			SC proteins density gm/cm3 : Male	1.37	Jejunum I Apical Efflux (Intestine) (pmol/mg total membrane protein)	0
		Abundance : SLC47A1 (MATE1) PT Mean	0			SC proteins density CV (%) : Male	0	Jejunum I Basolateral Influx (Intestine) (pmol/mg total membrane protein)	0
		Abundance : SLC47A1 (MATE1) PT CV (%)	0			Intercellular lipid thickness of SC µm : Male	0.091	Jejunum I Basolateral Efflux (Intestine) (pmol/mg total membrane protein)	0
		Abundance : SLC47A1 (MATE1) IT Mean	0			Intercellular lipid thickness of SC CV (%) : Male	0	Jejunum I ABCB1 (P-gp/MDR1) (Relative values)	1
		Abundance : SLC47A1 (MATE1) IT CV (%)	0			Tortuosity : Male	User Defined	Jejunum I ABCC1 (MRP1) (Relative values)	1
		Abundance : SLC47A1 (MATE1) UT Mean	0			Tortuosity of lipid diffusion pathway of SC : Male	12.7	Jejunum I ABCC2 (MRP2) (Relative values)	1
		Abundance : SLC47A1 (MATE1) UT CV (%)	0			Tortuosity of lipid diffusion pathway of SC CV (%) : Male	18	Jejunum I ABCC3 (MRP3) (Relative values)	1
		Absolute Abundance : SLC51A/B (OST-α/β) (pmol/10^6 hepatocytes)	0			Hair follicle diameter µm : Male	131.5	Jejunum I ABCC4 (MRP4) (Relative values)	1
		Abundance : SLC51A/B (OST-α/β) ET Mean	1			Hair follicle diameter CV (%) : Male	31	Jejunum I ABCG2 (BCRP) (Relative values)	1
		Abundance : SLC51A/B (OST-α/β) ET CV (%)	60			Hair follicle density N/cm2 : Male	17	Jejunum I SLC2A2 (GLUT2) (Relative values)	1
		Abundance : SLC51A/B (OST-α/β) PT Mean	0			Hair follicle density CV (%) : Male	24	Jejunum I SLC10A2 (ASBT/IBAT) (Relative values)	1
		Abundance : SLC51A/B (OST-α/β) PT CV (%)	0			Hair follicle depth µm : Male	315.1	Jejunum I SLC15A1 (PEPT1) (Relative values)	1
		Abundance : SLC51A/B (OST-α/β) IT Mean	0			Hair follicle depth CV (%) : Male	0	Jejunum I SLC16A1 (MCT1) (Relative values)	1
		Abundance : SLC51A/B (OST-α/β) IT CV (%)	0			Hair shaft diameter µm : Male	29.2	Jejunum I SLCO2B1 (OATP2B1) (Relative values)	1
		Abundance : SLC51A/B (OST-α/β) UT Mean	0			Hair shaft diameter CV (%) : Male	41	Jejunum I SLCO4C1 (OATP4C1) (Relative values)	1
		Abundance : SLC51A/B (OST-α/β) UT CV (%)	0			Sebum viscosity centipose : Male	40	Jejunum I SLC22A1 (OCT1) (Relative values)	1
		Absolute Abundance : Sinusoidal Uptake (Liver) (pmol/10^6 hepatocytes)	0			Sebum viscosity CV (%) : Male	0	Jejunum I SLC22A3 (OCT3) (Relative values)	1
		Abundance : Sinusoidal Uptake (Liver) ET Mean	1			Corneocyte pH [top] : Male	6.8	Jejunum I SLC22A4 (OCTN1) (Relative values)	1
		Abundance : Sinusoidal Uptake (Liver) ET CV (%)	0			Corneocyte pH [top] CV (%) : Male	6.8	Jejunum I SLC51A/B (OST-α/β) (Relative values)	1
		Abundance : Sinusoidal Uptake (Liver) PT Mean	0			Corneocyte thickness [top] µm : Male	0.87	Jejunum I Apical Influx (Intestine) (Relative values)	1
		Abundance : Sinusoidal Uptake (Liver) PT CV (%)	0			Corneocyte thickness [top] CV (%) : Male	26	Jejunum I Apical Efflux (Intestine) (Relative values)	1
		Abundance : Sinusoidal Uptake (Liver) IT Mean	0			Corneocyte width [top] µm : Male	34	Jejunum I Basolateral Influx (Intestine) (Relative values)	1
		Abundance : Sinusoidal Uptake (Liver) IT CV (%)	0			Corneocyte width [top] CV (%) : Male	15.1	Jejunum I Basolateral Efflux (Intestine) (Relative values)	1
		Abundance : Sinusoidal Uptake (Liver) UT Mean	0			Corneocyte length [top] µm : Male	40.7	Jejunum II Blood Flow (Qvilli %)	24.2
		Abundance : Sinusoidal Uptake (Liver) UT CV (%)	0			Corneocyte length [top] CV (%) : Male	14.6	Jejunum II Transit Time (% Total)	17.3
		Absolute Abundance : Sinusoidal Efflux (Liver) (pmol/10^6 hepatocytes)	0			Hydration level (% water volume) [top] : Male	33.9	Jejunum II CYP3A (% Total)	27.24
		Abundance : Sinusoidal Efflux (Liver) ET Mean	1			Hydration level (% water volume) [top] CV (%) : Male	9	Jejunum II S9PPI (% Total)	26.9
		Abundance : Sinusoidal Efflux (Liver) ET CV (%)	0			SC lipid viscosity [top] centipose : Male	75	Jejunum II MPPI/CYP (% Total)	27.24
		Abundance : Sinusoidal Efflux (Liver) PT Mean	0			SC lipid viscosity [top] CV (%) : Male	0	Jejunum II CPPI (% Total)	26.9
		Abundance : Sinusoidal Efflux (Liver) PT CV (%)	0			Corneocyte pH [upper mid] : Male	6.8	Jejunum II pH High Fat Fed	6.6
		Abundance : Sinusoidal Efflux (Liver) IT Mean	0			Corneocyte pH [upper mid] CV (%) : Male	6.8	Jejunum II CV pH High Fat Fed (%)	11
		Abundance : Sinusoidal Efflux (Liver) IT CV (%)	0			Corneocyte thickness [upper mid] µm : Male	0.75	Jejunum II pH Fed	6.6
		Abundance : Sinusoidal Efflux (Liver) UT Mean	0			Corneocyte thickness [upper mid] CV (%) : Male	26	Jejunum II CV pH Fed (%)	11
		Abundance : Sinusoidal Efflux (Liver) UT CV (%)	0			Corneocyte width [upper mid] µm : Male	34	Jejunum II pH Low Fat Fed	6.6
		Absolute Abundance : Canalicular Efflux (Liver) (pmol/10^6 hepatocytes)	0			Corneocyte width [upper mid] CV (%) : Male	15.1	Jejunum II CV pH Low Fat Fed (%)	11
		Abundance : Canalicular Efflux (Liver) ET Mean	1			Corneocyte length [upper mid] µm : Male	40.7	Jejunum II pH Fasted	6.6
		Abundance : Canalicular Efflux (Liver) ET CV (%)	0			Corneocyte length [upper mid] CV (%) : Male	14.6	Jejunum II CV pH Fasted (%)	11
		Abundance : Canalicular Efflux (Liver) PT Mean	0			Hydration level (% water volume) [upper mid] : Male	44.6987	Jejunum II Bicarbonate Buffer Concentration Fasted (mM)	9.94
		Abundance : Canalicular Efflux (Liver) PT CV (%)	0			Hydration level (% water volume) [upper mid] CV (%) : Male	6	Jejunum II Bicarbonate Buffer Concentration CV Fasted (%)	30
		Abundance : Canalicular Efflux (Liver) IT Mean	0			SC lipid viscosity [upper mid] centipose : Male	75	Jejunum II Bicarbonate Buffer Concentration Fed (mM)	17.34
		Abundance : Canalicular Efflux (Liver) IT CV (%)	0			SC lipid viscosity [upper mid] CV (%) : Male	0	Jejunum II Bicarbonate Buffer Concentration CV Fed (%)	30
		Abundance : Canalicular Efflux (Liver) UT Mean	0			Corneocyte pH [lower mid] : Male	6.8	Jejunum II Luminal Fluid Velocity Fasted (m/s)	0.0013
		Abundance : Canalicular Efflux (Liver) UT CV (%)	0			Corneocyte pH [lower mid] CV (%) : Male	6.8	Jejunum II Luminal Fluid Velocity CV Fasted (%)	56
		Turnover rate constant (1/h) : ABCB1 (P-gp/MDR1) Mean	0.054			Corneocyte thickness [lower mid] µm : Male	0.85	Jejunum II Luminal Fluid Velocity Fed (m/s)	0.0013
		Turnover rate constant (1/h) : ABCB1 (P-gp/MDR1) CV (%)	28			Corneocyte thickness [lower mid] CV (%) : Male	26	Jejunum II Luminal Fluid Velocity CV Fed (%)	56
		Turnover rate constant (1/h) : ABCB11 (BSEP) Mean	1e-06			Corneocyte width [lower mid] µm : Male	34	Jejunum II Endogenous Ion Hydrochloric Mean (mM)	126
		Turnover rate constant (1/h) : ABCB11 (BSEP) CV (%)	30			Corneocyte width [lower mid] CV (%) : Male	15.1	Jejunum II Endogenous Ion Hydrochloric CV (%)	15.1
		Turnover rate constant (1/h) : ABCC2 (MRP2) Mean	1e-06			Corneocyte length [lower mid] µm : Male	40.7	Jejunum II Endogenous Ion Hydrochloric Min (mM)	92
		Turnover rate constant (1/h) : ABCC2 (MRP2) CV (%)	30			Corneocyte length [lower mid] CV (%) : Male	14.6	Jejunum II Endogenous Ion Hydrochloric Max (mM)	181
		Turnover rate constant (1/h) : ABCC3 (MRP3) Mean	1e-06			Hydration level (% water volume) [lower mid] : Male	55.5388	Jejunum II Endogenous Ion Sodium Mean (mM)	142
		Turnover rate constant (1/h) : ABCC3 (MRP3) CV (%)	30			Hydration level (% water volume) [lower mid] CV (%) : Male	5	Jejunum II Endogenous Ion Sodium CV (%)	9.2
		Turnover rate constant (1/h) : ABCC4 (MRP4) Mean	1e-06			SC lipid viscosity [lower mid] centipose : Male	75	Jejunum II Endogenous Ion Sodium Min (mM)	111
		Turnover rate constant (1/h) : ABCC4 (MRP4) CV (%)	30			SC lipid viscosity [lower mid] CV (%) : Male	0	Jejunum II Endogenous Ion Sodium Max (mM)	165
		Turnover rate constant (1/h) : ABCC6 (MRP6) Mean	1e-06			Corneocyte pH [bottom] : Male	6.8	Jejunum II Endogenous Ion Potassium Mean (mM)	5.4
		Turnover rate constant (1/h) : ABCC6 (MRP6) CV (%)	30			Corneocyte pH [bottom] CV (%) : Male	6.8	Jejunum II Endogenous Ion Potassium CV (%)	38.9
		Turnover rate constant (1/h) : ABCG2 (BCRP) Mean	1e-06			Corneocyte thickness [bottom] µm : Male	0.96	Jejunum II Endogenous Ion Potassium Min (mM)	1.7
		Turnover rate constant (1/h) : ABCG2 (BCRP) CV (%)	30			Corneocyte thickness [bottom] CV (%) : Male	26	Jejunum II Endogenous Ion Potassium Max (mM)	11.6
		Turnover rate constant (1/h) : SLC10A1 (NTCP) Mean	1e-06			Corneocyte width [bottom] µm : Male	34	Jejunum II Endogenous Ion Calcium Mean (mM)	0.5
		Turnover rate constant (1/h) : SLC10A1 (NTCP) CV (%)	30			Corneocyte width [bottom] CV (%) : Male	15.1	Jejunum II Endogenous Ion Calcium CV (%)	60
		Turnover rate constant (1/h) : SLC16A1 (MCT1) Mean	1e-06			Corneocyte length [bottom] µm : Male	40.7	Jejunum II Endogenous Ion Calcium Min (mM)	0.1
		Turnover rate constant (1/h) : SLC16A1 (MCT1) CV (%)	30			Corneocyte length [bottom] CV (%) : Male	14.6	Jejunum II Endogenous Ion Calcium Max (mM)	1.3
		Turnover rate constant (1/h) : SLCO1B1 (OATP1B1) Mean	0.031			Hydration level (% water volume) [bottom] : Male	66.4	Jejunum II Endogenous Ion Generic Cation Mean (mM)	1
		Turnover rate constant (1/h) : SLCO1B1 (OATP1B1) CV (%)	27			Hydration level (% water volume) [bottom] CV (%) : Male	4	Jejunum II Endogenous Ion Generic Cation CV (%)	0
		Turnover rate constant (1/h) : SLCO1B3 (OATP1B3) Mean	1e-06			SC lipid viscosity [bottom] centipose : Male	75	Jejunum II Endogenous Ion Generic Cation Min (mM)	0.01
		Turnover rate constant (1/h) : SLCO1B3 (OATP1B3) CV (%)	30			SC lipid viscosity [bottom] CV (%) : Male	0	Jejunum II Endogenous Ion Generic Cation Max (mM)	1000
		Turnover rate constant (1/h) : SLCO2B1 (OATP2B1) Mean	1e-06			Viable Epidermis thickness µm : Male	40	Jejunum II Endogenous Ion Generic Anion Mean (mM)	1
		Turnover rate constant (1/h) : SLCO2B1 (OATP2B1) CV (%)	30			Viable Epidermis thickness CV (%) : Male	19	Jejunum II Endogenous Ion Generic Anion CV (%)	0
		Turnover rate constant (1/h) : SLC22A1 (OCT1) Mean	1e-06			Dermis thickness µm : Male	1240	Jejunum II Endogenous Ion Generic Anion Min (mM)	0.01
		Turnover rate constant (1/h) : SLC22A1 (OCT1) CV (%)	30			Dermis thickness CV (%) : Male	20	Jejunum II Endogenous Ion Generic Anion Max (mM)	1000
		Turnover rate constant (1/h) : SLC22A7 (OAT2) Mean	1e-06			Subcutis thickness mm : Male	9.62	Jejunum II Fluid Viscosity Fasted (cP)	3
		Turnover rate constant (1/h) : SLC22A7 (OAT2) CV (%)	30			Subcutis thickness CV (%) : Male	48.3	Jejunum II Fluid Viscosity CV Fasted (%)	71
		Turnover rate constant (1/h) : SLC22A9 (OAT7) Mean	1e-06			Muscle thickness mm : Male	32.81	Jejunum II Fluid Viscosity Fed (cP)	12
		Turnover rate constant (1/h) : SLC22A9 (OAT7) CV (%)	30			Muscle thickness CV (%) : Male	38.03	Jejunum II Fluid Viscosity CV Fed (%)	14
		Turnover rate constant (1/h) : SLC29A1 (ENT1) Mean	1e-06			Dermis regional blood flow scalar : Male	0.839286	Jejunum II CMC fasted (mM)	1
		Turnover rate constant (1/h) : SLC29A1 (ENT1) CV (%)	30			Dermis regional blood flow scalar CV (%) : Male	0	Jejunum II CMC fed (mM)	1
		Turnover rate constant (1/h) : SLC29A2 (ENT2) Mean	1e-06			Subcutis regional blood flow scalar : Male	1	Jejunum II Bile fasted (mM)	3.55
		Turnover rate constant (1/h) : SLC29A2 (ENT2) CV (%)	30			Subcutis regional blood flow scalar CV (%) : Male	0	Jejunum II Bile fasted CV (%)	42
		Turnover rate constant (1/h) : SLC47A1 (MATE1) Mean	1e-06			Muscle regional blood flow scalar : Male	1	Jejunum II Bile fed (mM)	4.79
		Turnover rate constant (1/h) : SLC47A1 (MATE1) CV (%)	30			Muscle regional blood flow scalar CV (%) : Male	0	Jejunum II Bile fed CV (%)	66
		Turnover rate constant (1/h) : SLC51A/B (OST-α/β) Mean	1e-06					Jejunum II Channel Depth Mean (µm)	448.81
		Turnover rate constant (1/h) : SLC51A/B (OST-α/β) CV (%)	30			MPMLA - Back		Jejunum II Channel Depth CV (%)	21.82
		Turnover rate constant (1/h) : Sinusoidal Uptake (Liver) Mean	1e-06			Skin surface pH : Male	5.2	Jejunum II Channel Width Mean (µm)	22.44
		Turnover rate constant (1/h) : Sinusoidal Uptake (Liver) CV (%)	30			Skin surface pH CV (%) : Male	8.4	Jejunum II Channel Width CV (%)	31.68
		Turnover rate constant (1/h) : Sinusoidal Efflux (Liver) Mean	1e-06			Skin temperature °C : Male	32	Jejunum II Mean Thickness Mean (µm)	137.7
		Turnover rate constant (1/h) : Sinusoidal Efflux (Liver) CV (%)	30			Skin temperature CV (%) : Male	0	Jejunum II Mean Thickness CV (%)	14.42
		Turnover rate constant (1/h) : Canalicular Efflux (Liver) Mean	1e-06			Shape of corneocyte : Male	Cuboid (brick)	Jejunum II Fold Expansion Mean	1.38
		Turnover rate constant (1/h) : Canalicular Efflux (Liver) CV (%)	30			Shape of corneocyte : Female	Cuboid (brick)	Jejunum II Fold Expansion CV (%)	20.19
		Zonality CYP				Number of SC layers : Male	17	Jejunum II Pore Radius Mean	8.6
		Z1,CYP	0.166667			Number of SC layers CV (%) : Male	23.7	Jejunum II Pore Radius CV (%)	0
		Z2,CYP	0.166667			Water density gm/cm3 : Male	1	Jejunum II Unstirred Layer Thickness Mean (µm)	123
		Z3,CYP	0.166667			Water density CV (%) : Male	0	Jejunum II Unstirred Layer Thickness CV (%)	3
		Z4,CYP	0.166667			SC lipids density gm/cm3 : Male	0.9	Jejunum II Unstirred Layer pH	6.5
		Z5,CYP	0.166667			SC lipids density CV (%) : Male	0	Jejunum II Unstirred Layer CV (%)	0.5
		Z6,CYP	0.166667			SC proteins density gm/cm3 : Male	1.37	Jejunum II ABCB1 (P-gp/MDR1) (Relative values)	1.46
		Zonality UGT				SC proteins density CV (%) : Male	0	Jejunum II ABCC1 (MRP1) (Relative values)	0.88
		Z1,UGT	0.166667			Intercellular lipid thickness of SC µm : Male	0.091	Jejunum II ABCC2 (MRP2) (Relative values)	1
		Z2,UGT	0.166667			Intercellular lipid thickness of SC CV (%) : Male	0	Jejunum II ABCC3 (MRP3) (Relative values)	0.89
		Z3,UGT	0.166667			Tortuosity : Male	User Defined	Jejunum II ABCC4 (MRP4) (Relative values)	1.22
		Z4,UGT	0.166667			Tortuosity of lipid diffusion pathway of SC : Male	12.7	Jejunum II ABCG2 (BCRP) (Relative values)	1
		Z5,UGT	0.166667			Tortuosity of lipid diffusion pathway of SC CV (%) : Male	18	Jejunum II SLC2A2 (GLUT2) (Relative values)	1
		Z6,UGT	0.166667			Hair follicle diameter µm : Male	105.3	Jejunum II SLC10A2 (ASBT/IBAT) (Relative values)	4
		Zonality CES				Hair follicle diameter CV (%) : Male	60	Jejunum II SLC15A1 (PEPT1) (Relative values)	1.06
		Z1,CES	0.166667			Hair follicle density N/cm2 : Male	29	Jejunum II SLC16A1 (MCT1) (Relative values)	1
		Z2,CES	0.166667			Hair follicle density CV (%) : Male	31	Jejunum II SLCO2B1 (OATP2B1) (Relative values)	0.94
		Z3,CES	0.166667			Hair follicle depth µm : Male	446.5	Jejunum II SLCO4C1 (OATP4C1) (Relative values)	1
		Z4,CES	0.166667			Hair follicle depth CV (%) : Male	0	Jejunum II SLC22A1 (OCT1) (Relative values)	0.87
		Z5,CES	0.166667			Hair shaft diameter µm : Male	18.2	Jejunum II SLC22A3 (OCT3) (Relative values)	1.11
		Z6,CES	0.166667			Hair shaft diameter CV (%) : Male	37	Jejunum II SLC22A4 (OCTN1) (Relative values)	0.63
		Zonality CYT				Sebum viscosity centipose : Male	40	Jejunum II SLC51A/B (OST-α/β) (Relative values)	1.89
		Z1,CYT	0.166667			Sebum viscosity CV (%) : Male	0	Jejunum II Apical Influx (Intestine) (Relative values)	1
		Z2,CYT	0.166667			Corneocyte pH [top] : Male	6.8	Jejunum II Apical Efflux (Intestine) (Relative values)	1
		Z3,CYT	0.166667			Corneocyte pH [top] CV (%) : Male	6.8	Jejunum II Basolateral Influx (Intestine) (Relative values)	1
		Z4,CYT	0.166667			Corneocyte thickness [top] µm : Male	0.59	Jejunum II Basolateral Efflux (Intestine) (Relative values)	1
		Z5,CYT	0.166667			Corneocyte thickness [top] CV (%) : Male	30	Ileum I Blood Flow (Qvilli %)	10.7
		Z6,CYT	0.166667			Corneocyte width [top] µm : Male	29.6	Ileum I Transit Time (% Total)	15.2
		Zonality Transporter				Corneocyte width [top] CV (%) : Male	5.9	Ileum I CYP3A (% Total)	7.94
		Z1,Transporter	0.166667			Corneocyte length [top] µm : Male	36.4	Ileum I S9PPI (% Total)	7.83
		Z2,Transporter	0.166667			Corneocyte length [top] CV (%) : Male	5.7	Ileum I MPPI/CYP (% Total)	7.94
		Z3,Transporter	0.166667			Hydration level (% water volume) [top] : Male	33.9	Ileum I CPPI (% Total)	7.83
		Z4,Transporter	0.166667			Hydration level (% water volume) [top] CV (%) : Male	9	Ileum I pH High Fat Fed	6.8
		Z5,Transporter	0.166667			SC lipid viscosity [top] centipose : Male	75	Ileum I CV pH High Fat Fed (%)	10
		Z6,Transporter	0.166667			SC lipid viscosity [top] CV (%) : Male	0	Ileum I pH Fed	6.8
						Corneocyte pH [upper mid] : Male	6.8	Ileum I CV pH Fed (%)	10
						Corneocyte pH [upper mid] CV (%) : Male	6.8	Ileum I pH Low Fat Fed	6.8
						Corneocyte thickness [upper mid] µm : Male	0.67	Ileum I CV pH Low Fat Fed (%)	10
						Corneocyte thickness [upper mid] CV (%) : Male	30	Ileum I pH Fasted	6.8
						Corneocyte width [upper mid] µm : Male	29.6	Ileum I CV pH Fasted (%)	10
						Corneocyte width [upper mid] CV (%) : Male	5.9	Ileum I Bicarbonate Buffer Concentration Fasted (mM)	30
						Corneocyte length [upper mid] µm : Male	36.4	Ileum I Bicarbonate Buffer Concentration CV Fasted (%)	30
						Corneocyte length [upper mid] CV (%) : Male	5.7	Ileum I Bicarbonate Buffer Concentration Fed (mM)	30
						Hydration level (% water volume) [upper mid] : Male	44.6987	Ileum I Bicarbonate Buffer Concentration CV Fed (%)	30
						Hydration level (% water volume) [upper mid] CV (%) : Male	6	Ileum I Luminal Fluid Velocity Fasted (m/s)	0.0013
						SC lipid viscosity [upper mid] centipose : Male	75	Ileum I Luminal Fluid Velocity CV Fasted (%)	56
						SC lipid viscosity [upper mid] CV (%) : Male	0	Ileum I Luminal Fluid Velocity Fed (m/s)	0.0013
						Corneocyte pH [lower mid] : Male	6.8	Ileum I Luminal Fluid Velocity CV Fed (%)	56
						Corneocyte pH [lower mid] CV (%) : Male	6.8	Ileum I Endogenous Ion Hydrochloric Mean (mM)	113.3
						Corneocyte thickness [lower mid] µm : Male	0.76	Ileum I Endogenous Ion Hydrochloric CV (%)	15.1
						Corneocyte thickness [lower mid] CV (%) : Male	30	Ileum I Endogenous Ion Hydrochloric Min (mM)	80.4
						Corneocyte width [lower mid] µm : Male	29.6	Ileum I Endogenous Ion Hydrochloric Max (mM)	157.5
						Corneocyte width [lower mid] CV (%) : Male	5.9	Ileum I Endogenous Ion Sodium Mean (mM)	136.3
						Corneocyte length [lower mid] µm : Male	36.4	Ileum I Endogenous Ion Sodium CV (%)	9.2
						Corneocyte length [lower mid] CV (%) : Male	5.7	Ileum I Endogenous Ion Sodium Min (mM)	107.4
						Hydration level (% water volume) [lower mid] : Male	55.5388	Ileum I Endogenous Ion Sodium Max (mM)	171.8
						Hydration level (% water volume) [lower mid] CV (%) : Male	5	Ileum I Endogenous Ion Potassium Mean (mM)	6.1
						SC lipid viscosity [lower mid] centipose : Male	75	Ileum I Endogenous Ion Potassium CV (%)	38.9
						SC lipid viscosity [lower mid] CV (%) : Male	0	Ileum I Endogenous Ion Potassium Min (mM)	4.6
						Corneocyte pH [bottom] : Male	6.8	Ileum I Endogenous Ion Potassium Max (mM)	8
						Corneocyte pH [bottom] CV (%) : Male	6.8	Ileum I Endogenous Ion Calcium Mean (mM)	0.5
						Corneocyte thickness [bottom] µm : Male	0.86	Ileum I Endogenous Ion Calcium CV (%)	60
						Corneocyte thickness [bottom] CV (%) : Male	30	Ileum I Endogenous Ion Calcium Min (mM)	0.1
						Corneocyte width [bottom] µm : Male	29.6	Ileum I Endogenous Ion Calcium Max (mM)	1.3
						Corneocyte width [bottom] CV (%) : Male	5.9	Ileum I Endogenous Ion Generic Cation Mean (mM)	1
						Corneocyte length [bottom] µm : Male	36.4	Ileum I Endogenous Ion Generic Cation CV (%)	0
						Corneocyte length [bottom] CV (%) : Male	5.7	Ileum I Endogenous Ion Generic Cation Min (mM)	0.01
						Hydration level (% water volume) [bottom] : Male	66.4	Ileum I Endogenous Ion Generic Cation Max (mM)	1000
						Hydration level (% water volume) [bottom] CV (%) : Male	4	Ileum I Endogenous Ion Generic Anion Mean (mM)	1
						SC lipid viscosity [bottom] centipose : Male	75	Ileum I Endogenous Ion Generic Anion CV (%)	0
						SC lipid viscosity [bottom] CV (%) : Male	0	Ileum I Endogenous Ion Generic Anion Min (mM)	0.01
						Viable Epidermis thickness µm : Male	45.655	Ileum I Endogenous Ion Generic Anion Max (mM)	1000
						Viable Epidermis thickness CV (%) : Male	15	Ileum I Fluid Viscosity Fasted (cP)	3
						Dermis thickness µm : Male	1240	Ileum I Fluid Viscosity CV Fasted (%)	71
						Dermis thickness CV (%) : Male	20	Ileum I Fluid Viscosity Fed (cP)	9
						Subcutis thickness mm : Male	6.93	Ileum I Fluid Viscosity CV Fed (%)	2
						Subcutis thickness CV (%) : Male	34.9	Ileum I CMC fasted (mM)	1
						Muscle thickness mm : Male	19.3	Ileum I CMC fed (mM)	1
						Muscle thickness CV (%) : Male	6.22	Ileum I Bile fasted (mM)	1.25
						Dermis regional blood flow scalar : Male	1.03512	Ileum I Bile fasted CV (%)	30
						Dermis regional blood flow scalar CV (%) : Male	0	Ileum I Bile fed (mM)	5.86
						Subcutis regional blood flow scalar : Male	1	Ileum I Bile fed CV (%)	84
						Subcutis regional blood flow scalar CV (%) : Male	0	Ileum I Channel Depth Mean (µm)	289.94
						Muscle regional blood flow scalar : Male	1	Ileum I Channel Depth CV (%)	49.37
						Muscle regional blood flow scalar CV (%) : Male	0	Ileum I Channel Width Mean (µm)	56.19
								Ileum I Channel Width CV (%)	30
						MPMLA - Custom		Ileum I Mean Thickness Mean (µm)	127
						Skin surface pH : Male	5.2	Ileum I Mean Thickness CV (%)	30
						Skin surface pH CV (%) : Male	8.4	Ileum I Fold Expansion Mean	1.1
						Skin temperature °C : Male	32	Ileum I Fold Expansion CV (%)	9.15
						Skin temperature CV (%) : Male	0	Ileum I Pore Radius Mean	8.6
						Shape of corneocyte : Male	Cuboid (brick)	Ileum I Pore Radius CV (%)	0
						Shape of corneocyte : Female	Cuboid (brick)	Ileum I Unstirred Layer Thickness Mean (µm)	480
						Number of SC layers : Male	17	Ileum I Unstirred Layer Thickness CV (%)	10
						Number of SC layers CV (%) : Male	23.7	Ileum I Unstirred Layer pH	6.5
						Water density gm/cm3 : Male	1	Ileum I Unstirred Layer CV (%)	0.5
						Water density CV (%) : Male	0	Ileum I ABCB1 (P-gp/MDR1) (Relative values)	1.5
						SC lipids density gm/cm3 : Male	0.9	Ileum I ABCC1 (MRP1) (Relative values)	0.86
						SC lipids density CV (%) : Male	0	Ileum I ABCC2 (MRP2) (Relative values)	0.6
						SC proteins density gm/cm3 : Male	1.37	Ileum I ABCC3 (MRP3) (Relative values)	1.54
						SC proteins density CV (%) : Male	0	Ileum I ABCC4 (MRP4) (Relative values)	1.71
						Intercellular lipid thickness of SC µm : Male	0.091	Ileum I ABCG2 (BCRP) (Relative values)	0.78
						Intercellular lipid thickness of SC CV (%) : Male	0	Ileum I SLC2A2 (GLUT2) (Relative values)	1
						Tortuosity : Male	User Defined	Ileum I SLC10A2 (ASBT/IBAT) (Relative values)	98.44
						Tortuosity of lipid diffusion pathway of SC : Male	12.7	Ileum I SLC15A1 (PEPT1) (Relative values)	1.23
						Tortuosity of lipid diffusion pathway of SC CV (%) : Male	18	Ileum I SLC16A1 (MCT1) (Relative values)	1.29
						Hair follicle diameter µm : Male	105.3	Ileum I SLCO2B1 (OATP2B1) (Relative values)	1.28
						Hair follicle diameter CV (%) : Male	60	Ileum I SLCO4C1 (OATP4C1) (Relative values)	1
						Hair follicle density N/cm2 : Male	29	Ileum I SLC22A1 (OCT1) (Relative values)	1.29
						Hair follicle density CV (%) : Male	31	Ileum I SLC22A3 (OCT3) (Relative values)	1.08
						Hair follicle depth µm : Male	446.5	Ileum I SLC22A4 (OCTN1) (Relative values)	0.78
						Hair follicle depth CV (%) : Male	0	Ileum I SLC51A/B (OST-α/β) (Relative values)	1.08
						Hair shaft diameter µm : Male	18.2	Ileum I Apical Influx (Intestine) (Relative values)	1
						Hair shaft diameter CV (%) : Male	37	Ileum I Apical Efflux (Intestine) (Relative values)	1
						Sebum viscosity centipose : Male	40	Ileum I Basolateral Influx (Intestine) (Relative values)	1
						Sebum viscosity CV (%) : Male	0	Ileum I Basolateral Efflux (Intestine) (Relative values)	1
						Corneocyte pH [top] : Male	6.8	Ileum II Blood Flow (Qvilli %)	10.7
						Corneocyte pH [top] CV (%) : Male	6.8	Ileum II Transit Time (% Total)	15.2
						Corneocyte thickness [top] µm : Male	0.59	Ileum II CYP3A (% Total)	7.94
						Corneocyte thickness [top] CV (%) : Male	30	Ileum II S9PPI (% Total)	7.83
						Corneocyte width [top] µm : Male	29.6	Ileum II MPPI/CYP (% Total)	7.94
						Corneocyte width [top] CV (%) : Male	5.9	Ileum II CPPI (% Total)	7.83
						Corneocyte length [top] µm : Male	36.4	Ileum II pH High Fat Fed	7
						Corneocyte length [top] CV (%) : Male	5.7	Ileum II CV pH High Fat Fed (%)	10
						Hydration level (% water volume) [top] : Male	33.9	Ileum II pH Fed	7
						Hydration level (% water volume) [top] CV (%) : Male	9	Ileum II CV pH Fed (%)	10
						SC lipid viscosity [top] centipose : Male	75	Ileum II pH Low Fat Fed	7
						SC lipid viscosity [top] CV (%) : Male	0	Ileum II CV pH Low Fat Fed (%)	10
						Corneocyte pH [upper mid] : Male	6.8	Ileum II pH Fasted	7
						Corneocyte pH [upper mid] CV (%) : Male	6.8	Ileum II CV pH Fasted (%)	10
						Corneocyte thickness [upper mid] µm : Male	0.67	Ileum II Bicarbonate Buffer Concentration Fasted (mM)	30
						Corneocyte thickness [upper mid] CV (%) : Male	30	Ileum II Bicarbonate Buffer Concentration CV Fasted (%)	30
						Corneocyte width [upper mid] µm : Male	29.6	Ileum II Bicarbonate Buffer Concentration Fed (mM)	30
						Corneocyte width [upper mid] CV (%) : Male	5.9	Ileum II Bicarbonate Buffer Concentration CV Fed (%)	30
						Corneocyte length [upper mid] µm : Male	36.4	Ileum II Luminal Fluid Velocity Fasted (m/s)	0.0013
						Corneocyte length [upper mid] CV (%) : Male	5.7	Ileum II Luminal Fluid Velocity CV Fasted (%)	56
						Hydration level (% water volume) [upper mid] : Male	44.6987	Ileum II Luminal Fluid Velocity Fed (m/s)	0.0013
						Hydration level (% water volume) [upper mid] CV (%) : Male	6	Ileum II Luminal Fluid Velocity CV Fed (%)	56
						SC lipid viscosity [upper mid] centipose : Male	75	Ileum II Endogenous Ion Hydrochloric Mean (mM)	100.5
						SC lipid viscosity [upper mid] CV (%) : Male	0	Ileum II Endogenous Ion Hydrochloric CV (%)	15.1
						Corneocyte pH [lower mid] : Male	6.8	Ileum II Endogenous Ion Hydrochloric Min (mM)	71.4
						Corneocyte pH [lower mid] CV (%) : Male	6.8	Ileum II Endogenous Ion Hydrochloric Max (mM)	139.7
						Corneocyte thickness [lower mid] µm : Male	0.76	Ileum II Endogenous Ion Sodium Mean (mM)	130.5
						Corneocyte thickness [lower mid] CV (%) : Male	30	Ileum II Endogenous Ion Sodium CV (%)	9.2
						Corneocyte width [lower mid] µm : Male	29.6	Ileum II Endogenous Ion Sodium Min (mM)	102.8
						Corneocyte width [lower mid] CV (%) : Male	5.9	Ileum II Endogenous Ion Sodium Max (mM)	164.6
						Corneocyte length [lower mid] µm : Male	36.4	Ileum II Endogenous Ion Potassium Mean (mM)	6.7
						Corneocyte length [lower mid] CV (%) : Male	5.7	Ileum II Endogenous Ion Potassium CV (%)	38.9
						Hydration level (% water volume) [lower mid] : Male	55.5388	Ileum II Endogenous Ion Potassium Min (mM)	5
						Hydration level (% water volume) [lower mid] CV (%) : Male	5	Ileum II Endogenous Ion Potassium Max (mM)	8.8
						SC lipid viscosity [lower mid] centipose : Male	75	Ileum II Endogenous Ion Calcium Mean (mM)	0.5
						SC lipid viscosity [lower mid] CV (%) : Male	0	Ileum II Endogenous Ion Calcium CV (%)	60
						Corneocyte pH [bottom] : Male	6.8	Ileum II Endogenous Ion Calcium Min (mM)	0.1
						Corneocyte pH [bottom] CV (%) : Male	6.8	Ileum II Endogenous Ion Calcium Max (mM)	1.3
						Corneocyte thickness [bottom] µm : Male	0.86	Ileum II Endogenous Ion Generic Cation Mean (mM)	1
						Corneocyte thickness [bottom] CV (%) : Male	30	Ileum II Endogenous Ion Generic Cation CV (%)	0
						Corneocyte width [bottom] µm : Male	29.6	Ileum II Endogenous Ion Generic Cation Min (mM)	0.01
						Corneocyte width [bottom] CV (%) : Male	5.9	Ileum II Endogenous Ion Generic Cation Max (mM)	1000
						Corneocyte length [bottom] µm : Male	36.4	Ileum II Endogenous Ion Generic Anion Mean (mM)	1
						Corneocyte length [bottom] CV (%) : Male	5.7	Ileum II Endogenous Ion Generic Anion CV (%)	0
						Hydration level (% water volume) [bottom] : Male	66.4	Ileum II Endogenous Ion Generic Anion Min (mM)	0.01
						Hydration level (% water volume) [bottom] CV (%) : Male	4	Ileum II Endogenous Ion Generic Anion Max (mM)	1000
						SC lipid viscosity [bottom] centipose : Male	75	Ileum II Fluid Viscosity Fasted (cP)	3
						SC lipid viscosity [bottom] CV (%) : Male	0	Ileum II Fluid Viscosity CV Fasted (%)	71
						Viable Epidermis thickness µm : Male	45.655	Ileum II Fluid Viscosity Fed (cP)	3
						Viable Epidermis thickness CV (%) : Male	15	Ileum II Fluid Viscosity CV Fed (%)	71
						Dermis thickness µm : Male	1240	Ileum II CMC fasted (mM)	1
						Dermis thickness CV (%) : Male	20	Ileum II CMC fed (mM)	1
						Subcutis thickness mm : Male	6.93	Ileum II Bile fasted (mM)	1.25
						Subcutis thickness CV (%) : Male	34.9	Ileum II Bile fasted CV (%)	30
						Muscle thickness mm : Male	19.3	Ileum II Bile fed (mM)	8.61
						Muscle thickness CV (%) : Male	6.22	Ileum II Bile fed CV (%)	88
						Dermis regional blood flow scalar : Male	1.03512	Ileum II Channel Depth Mean (µm)	289.94
						Dermis regional blood flow scalar CV (%) : Male	0	Ileum II Channel Depth CV (%)	49.37
						Subcutis regional blood flow scalar : Male	1	Ileum II Channel Width Mean (µm)	56.19
						Subcutis regional blood flow scalar CV (%) : Male	0	Ileum II Channel Width CV (%)	30
						Muscle regional blood flow scalar : Male	1	Ileum II Mean Thickness Mean (µm)	127
						Muscle regional blood flow scalar CV (%) : Male	0	Ileum II Mean Thickness CV (%)	30
								Ileum II Fold Expansion Mean	1.1
						MPMLA - Abdomen		Ileum II Fold Expansion CV (%)	9.15
						Skin surface pH : Male	5.6	Ileum II Pore Radius Mean	8.6
						Skin surface pH CV (%) : Male	1.8	Ileum II Pore Radius CV (%)	0
						Skin temperature °C : Male	32	Ileum II Unstirred Layer Thickness Mean (µm)	480
						Skin temperature CV (%) : Male	0	Ileum II Unstirred Layer Thickness CV (%)	10
						Shape of corneocyte : Male	Cuboid (brick)	Ileum II Unstirred Layer pH	6.5
						Shape of corneocyte : Female	Cuboid (brick)	Ileum II Unstirred Layer CV (%)	0.5
						Number of SC layers : Male	13	Ileum II ABCB1 (P-gp/MDR1) (Relative values)	1.51
						Number of SC layers CV (%) : Male	10.5	Ileum II ABCC1 (MRP1) (Relative values)	0.86
						Water density gm/cm3 : Male	1	Ileum II ABCC2 (MRP2) (Relative values)	0.6
						Water density CV (%) : Male	0	Ileum II ABCC3 (MRP3) (Relative values)	1.54
						SC lipids density gm/cm3 : Male	0.9	Ileum II ABCC4 (MRP4) (Relative values)	1.71
						SC lipids density CV (%) : Male	0	Ileum II ABCG2 (BCRP) (Relative values)	0.78
						SC proteins density gm/cm3 : Male	1.37	Ileum II SLC2A2 (GLUT2) (Relative values)	1
						SC proteins density CV (%) : Male	0	Ileum II SLC10A2 (ASBT/IBAT) (Relative values)	98.44
						Intercellular lipid thickness of SC µm : Male	0.091	Ileum II SLC15A1 (PEPT1) (Relative values)	1.23
						Intercellular lipid thickness of SC CV (%) : Male	0	Ileum II SLC16A1 (MCT1) (Relative values)	1.29
						Tortuosity : Male	User Defined	Ileum II SLCO2B1 (OATP2B1) (Relative values)	1.28
						Tortuosity of lipid diffusion pathway of SC : Male	12.7	Ileum II SLCO4C1 (OATP4C1) (Relative values)	1
						Tortuosity of lipid diffusion pathway of SC CV (%) : Male	18	Ileum II SLC22A1 (OCT1) (Relative values)	1.29
						Hair follicle diameter µm : Male	70.2	Ileum II SLC22A3 (OCT3) (Relative values)	1.08
						Hair follicle diameter CV (%) : Male	79	Ileum II SLC22A4 (OCTN1) (Relative values)	0.78
						Hair follicle density N/cm2 : Male	6	Ileum II SLC51A/B (OST-α/β) (Relative values)	1.08
						Hair follicle density CV (%) : Male	61	Ileum II Apical Influx (Intestine) (Relative values)	1
						Hair follicle depth µm : Male	392.7	Ileum II Apical Efflux (Intestine) (Relative values)	1
						Hair follicle depth CV (%) : Male	0	Ileum II Basolateral Influx (Intestine) (Relative values)	1
						Hair shaft diameter µm : Male	18	Ileum II Basolateral Efflux (Intestine) (Relative values)	1
						Hair shaft diameter CV (%) : Male	34	Ileum III Blood Flow (Qvilli %)	10.7
						Sebum viscosity centipose : Male	40	Ileum III Transit Time (% Total)	15.2
						Sebum viscosity CV (%) : Male	0	Ileum III CYP3A (% Total)	7.94
						Corneocyte pH [top] : Male	6.8	Ileum III S9PPI (% Total)	7.83
						Corneocyte pH [top] CV (%) : Male	6.8	Ileum III MPPI/CYP (% Total)	7.94
						Corneocyte thickness [top] µm : Male	0.63	Ileum III CPPI (% Total)	7.83
						Corneocyte thickness [top] CV (%) : Male	23	Ileum III pH High Fat Fed	7.1
						Corneocyte width [top] µm : Male	33	Ileum III CV pH High Fat Fed (%)	7
						Corneocyte width [top] CV (%) : Male	5.7	Ileum III pH Fed	7.1
						Corneocyte length [top] µm : Male	39.8	Ileum III CV pH Fed (%)	7
						Corneocyte length [top] CV (%) : Male	5.7	Ileum III pH Low Fat Fed	7.1
						Hydration level (% water volume) [top] : Male	33.9	Ileum III CV pH Low Fat Fed (%)	7
						Hydration level (% water volume) [top] CV (%) : Male	9	Ileum III pH Fasted	7.1
						SC lipid viscosity [top] centipose : Male	75	Ileum III CV pH Fasted (%)	7
						SC lipid viscosity [top] CV (%) : Male	0	Ileum III Bicarbonate Buffer Concentration Fasted (mM)	30
						Corneocyte pH [upper mid] : Male	6.8	Ileum III Bicarbonate Buffer Concentration CV Fasted (%)	30
						Corneocyte pH [upper mid] CV (%) : Male	6.8	Ileum III Bicarbonate Buffer Concentration Fed (mM)	30
						Corneocyte thickness [upper mid] µm : Male	0	Ileum III Bicarbonate Buffer Concentration CV Fed (%)	30
						Corneocyte thickness [upper mid] CV (%) : Male	0	Ileum III Luminal Fluid Velocity Fasted (m/s)	0.0013
						Corneocyte width [upper mid] µm : Male	33	Ileum III Luminal Fluid Velocity CV Fasted (%)	56
						Corneocyte width [upper mid] CV (%) : Male	5.7	Ileum III Luminal Fluid Velocity Fed (m/s)	0.0013
						Corneocyte length [upper mid] µm : Male	39.8	Ileum III Luminal Fluid Velocity CV Fed (%)	56
						Corneocyte length [upper mid] CV (%) : Male	5.7	Ileum III Endogenous Ion Hydrochloric Mean (mM)	84
						Hydration level (% water volume) [upper mid] : Male	44.7	Ileum III Endogenous Ion Hydrochloric CV (%)	15.1
						Hydration level (% water volume) [upper mid] CV (%) : Male	6	Ileum III Endogenous Ion Hydrochloric Min (mM)	59.6
						SC lipid viscosity [upper mid] centipose : Male	75	Ileum III Endogenous Ion Hydrochloric Max (mM)	116.7
						SC lipid viscosity [upper mid] CV (%) : Male	0	Ileum III Endogenous Ion Sodium Mean (mM)	128.9
						Corneocyte pH [lower mid] : Male	6.8	Ileum III Endogenous Ion Sodium CV (%)	9.2
						Corneocyte pH [lower mid] CV (%) : Male	6.8	Ileum III Endogenous Ion Sodium Min (mM)	101.5
						Corneocyte thickness [lower mid] µm : Male	0	Ileum III Endogenous Ion Sodium Max (mM)	162.5
						Corneocyte thickness [lower mid] CV (%) : Male	0	Ileum III Endogenous Ion Potassium Mean (mM)	6.3
						Corneocyte width [lower mid] µm : Male	33	Ileum III Endogenous Ion Potassium CV (%)	38.9
						Corneocyte width [lower mid] CV (%) : Male	5.7	Ileum III Endogenous Ion Potassium Min (mM)	4.7
						Corneocyte length [lower mid] µm : Male	39.8	Ileum III Endogenous Ion Potassium Max (mM)	8.3
						Corneocyte length [lower mid] CV (%) : Male	5.7	Ileum III Endogenous Ion Calcium Mean (mM)	0.5
						Hydration level (% water volume) [lower mid] : Male	55.5	Ileum III Endogenous Ion Calcium CV (%)	60
						Hydration level (% water volume) [lower mid] CV (%) : Male	5	Ileum III Endogenous Ion Calcium Min (mM)	0.1
						SC lipid viscosity [lower mid] centipose : Male	75	Ileum III Endogenous Ion Calcium Max (mM)	1.3
						SC lipid viscosity [lower mid] CV (%) : Male	0	Ileum III Endogenous Ion Generic Cation Mean (mM)	1
						Corneocyte pH [bottom] : Male	6.8	Ileum III Endogenous Ion Generic Cation CV (%)	0
						Corneocyte pH [bottom] CV (%) : Male	6.8	Ileum III Endogenous Ion Generic Cation Min (mM)	0.01
						Corneocyte thickness [bottom] µm : Male	0	Ileum III Endogenous Ion Generic Cation Max (mM)	1000
						Corneocyte thickness [bottom] CV (%) : Male	0	Ileum III Endogenous Ion Generic Anion Mean (mM)	1
						Corneocyte width [bottom] µm : Male	33	Ileum III Endogenous Ion Generic Anion CV (%)	0
						Corneocyte width [bottom] CV (%) : Male	5.7	Ileum III Endogenous Ion Generic Anion Min (mM)	0.01
						Corneocyte length [bottom] µm : Male	39.8	Ileum III Endogenous Ion Generic Anion Max (mM)	1000
						Corneocyte length [bottom] CV (%) : Male	5.7	Ileum III Fluid Viscosity Fasted (cP)	3
						Hydration level (% water volume) [bottom] : Male	66.4	Ileum III Fluid Viscosity CV Fasted (%)	71
						Hydration level (% water volume) [bottom] CV (%) : Male	4	Ileum III Fluid Viscosity Fed (cP)	3
						SC lipid viscosity [bottom] centipose : Male	75	Ileum III Fluid Viscosity CV Fed (%)	71
						SC lipid viscosity [bottom] CV (%) : Male	0	Ileum III CMC fasted (mM)	1
						Viable Epidermis thickness µm : Male	50	Ileum III CMC fed (mM)	1
						Viable Epidermis thickness CV (%) : Male	15	Ileum III Bile fasted (mM)	1.25
						Dermis thickness µm : Male	2114	Ileum III Bile fasted CV (%)	30
						Dermis thickness CV (%) : Male	45	Ileum III Bile fed (mM)	8.06
						Subcutis thickness mm : Male	16.24	Ileum III Bile fed CV (%)	65
						Subcutis thickness CV (%) : Male	68	Ileum III Channel Depth Mean (µm)	289.94
						Muscle thickness mm : Male	12.56	Ileum III Channel Depth CV (%)	49.37
						Muscle thickness CV (%) : Male	19	Ileum III Channel Width Mean (µm)	56.19
						Dermis regional blood flow scalar : Male	0.63	Ileum III Channel Width CV (%)	30
						Dermis regional blood flow scalar CV (%) : Male	0	Ileum III Mean Thickness Mean (µm)	127
						Subcutis regional blood flow scalar : Male	1	Ileum III Mean Thickness CV (%)	30
						Subcutis regional blood flow scalar CV (%) : Male	0	Ileum III Fold Expansion Mean	1.08
						Muscle regional blood flow scalar : Male	1	Ileum III Fold Expansion CV (%)	16.07
						Muscle regional blood flow scalar CV (%) : Male	0	Ileum III Pore Radius Mean	8.6
								Ileum III Pore Radius CV (%)	0
						MPMLA - Forehead		Ileum III Unstirred Layer Thickness Mean (µm)	480
						Skin surface pH : Female	5	Ileum III Unstirred Layer Thickness CV (%)	10
						Skin surface pH CV (%) : Female	8.9	Ileum III Unstirred Layer pH	6.5
						Skin temperature °C : Female	32	Ileum III Unstirred Layer CV (%)	0.5
						Skin temperature CV (%) : Female	0	Ileum III ABCB1 (P-gp/MDR1) (Relative values)	1.52
						Shape of corneocyte : Male	Cuboid (brick)	Ileum III ABCC1 (MRP1) (Relative values)	0.89
						Shape of corneocyte : Female	Cuboid (brick)	Ileum III ABCC2 (MRP2) (Relative values)	0.6
						Number of SC layers : Female	12	Ileum III ABCC3 (MRP3) (Relative values)	1.6
						Number of SC layers CV (%) : Female	8.4	Ileum III ABCC4 (MRP4) (Relative values)	1.2
						Water density gm/cm3 : Female	1	Ileum III ABCG2 (BCRP) (Relative values)	0.78
						Water density CV (%) : Female	0	Ileum III SLC2A2 (GLUT2) (Relative values)	1
						SC lipids density gm/cm3 : Female	0.9	Ileum III SLC10A2 (ASBT/IBAT) (Relative values)	109.18
						SC lipids density CV (%) : Female	0	Ileum III SLC15A1 (PEPT1) (Relative values)	1.24
						SC proteins density gm/cm3 : Female	1.37	Ileum III SLC16A1 (MCT1) (Relative values)	1.29
						SC proteins density CV (%) : Female	0	Ileum III SLCO2B1 (OATP2B1) (Relative values)	1.28
						Intercellular lipid thickness of SC µm : Female	0.091	Ileum III SLCO4C1 (OATP4C1) (Relative values)	1
						Intercellular lipid thickness of SC CV (%) : Female	0	Ileum III SLC22A1 (OCT1) (Relative values)	1.3
						Tortuosity : Female	User Defined	Ileum III SLC22A3 (OCT3) (Relative values)	1.23
						Tortuosity of lipid diffusion pathway of SC : Female	12.7	Ileum III SLC22A4 (OCTN1) (Relative values)	0.8
						Tortuosity of lipid diffusion pathway of SC CV (%) : Female	18	Ileum III SLC51A/B (OST-α/β) (Relative values)	0.93
						Hair follicle diameter µm : Female	65.4	Ileum III Apical Influx (Intestine) (Relative values)	1
						Hair follicle diameter CV (%) : Female	83	Ileum III Apical Efflux (Intestine) (Relative values)	1
						Hair follicle density N/cm2 : Female	292	Ileum III Basolateral Influx (Intestine) (Relative values)	1
						Hair follicle density CV (%) : Female	16	Ileum III Basolateral Efflux (Intestine) (Relative values)	1
						Hair follicle depth µm : Female	204.8	Ileum IV Blood Flow (Qvilli %)	10.7
						Hair follicle depth CV (%) : Female	0	Ileum IV Transit Time (% Total)	15.2
						Hair shaft diameter µm : Female	15.9	Ileum IV CYP3A (% Total)	7.94
						Hair shaft diameter CV (%) : Female	57	Ileum IV S9PPI (% Total)	7.83
						Sebum viscosity centipose : Female	40	Ileum IV MPPI/CYP (% Total)	7.94
						Sebum viscosity CV (%) : Female	0	Ileum IV CPPI (% Total)	7.83
						Corneocyte pH [top] : Female	6.8	Ileum IV pH High Fat Fed	7.3
						Corneocyte pH [top] CV (%) : Female	6.8	Ileum IV CV pH High Fat Fed (%)	6
						Corneocyte thickness [top] µm : Female	0.71	Ileum IV pH Fed	7.3
						Corneocyte thickness [top] CV (%) : Female	36	Ileum IV CV pH Fed (%)	6
						Corneocyte width [top] µm : Female	27.7	Ileum IV pH Low Fat Fed	7.3
						Corneocyte width [top] CV (%) : Female	9.2	Ileum IV CV pH Low Fat Fed (%)	6
						Corneocyte length [top] µm : Female	34.2	Ileum IV pH Fasted	7.3
						Corneocyte length [top] CV (%) : Female	4.1	Ileum IV CV pH Fasted (%)	6
						Hydration level (% water volume) [top] : Female	35.5	Ileum IV Bicarbonate Buffer Concentration Fasted (mM)	30
						Hydration level (% water volume) [top] CV (%) : Female	17	Ileum IV Bicarbonate Buffer Concentration CV Fasted (%)	30
						SC lipid viscosity [top] centipose : Female	75	Ileum IV Bicarbonate Buffer Concentration Fed (mM)	30
						SC lipid viscosity [top] CV (%) : Female	0	Ileum IV Bicarbonate Buffer Concentration CV Fed (%)	30
						Corneocyte pH [upper mid] : Female	6.8	Ileum IV Luminal Fluid Velocity Fasted (m/s)	0.0013
						Corneocyte pH [upper mid] CV (%) : Female	6.8	Ileum IV Luminal Fluid Velocity CV Fasted (%)	56
						Corneocyte thickness [upper mid] µm : Female	0.81	Ileum IV Luminal Fluid Velocity Fed (m/s)	0.0013
						Corneocyte thickness [upper mid] CV (%) : Female	36	Ileum IV Luminal Fluid Velocity CV Fed (%)	56
						Corneocyte width [upper mid] µm : Female	27.7	Ileum IV Endogenous Ion Hydrochloric Mean (mM)	67.4
						Corneocyte width [upper mid] CV (%) : Female	9.2	Ileum IV Endogenous Ion Hydrochloric CV (%)	15.1
						Corneocyte length [upper mid] µm : Female	34.2	Ileum IV Endogenous Ion Hydrochloric Min (mM)	58
						Corneocyte length [upper mid] CV (%) : Female	4.1	Ileum IV Endogenous Ion Hydrochloric Max (mM)	79
						Hydration level (% water volume) [upper mid] : Female	46.1	Ileum IV Endogenous Ion Sodium Mean (mM)	127.2
						Hydration level (% water volume) [upper mid] CV (%) : Female	11	Ileum IV Endogenous Ion Sodium CV (%)	9.2
						SC lipid viscosity [upper mid] centipose : Female	75	Ileum IV Endogenous Ion Sodium Min (mM)	112
						SC lipid viscosity [upper mid] CV (%) : Female	0	Ileum IV Endogenous Ion Sodium Max (mM)	138
						Corneocyte pH [lower mid] : Female	6.8	Ileum IV Endogenous Ion Potassium Mean (mM)	5.9
						Corneocyte pH [lower mid] CV (%) : Female	6.8	Ileum IV Endogenous Ion Potassium CV (%)	38.9
						Corneocyte thickness [lower mid] µm : Female	0.91	Ileum IV Endogenous Ion Potassium Min (mM)	5.3
						Corneocyte thickness [lower mid] CV (%) : Female	36	Ileum IV Endogenous Ion Potassium Max (mM)	6.5
						Corneocyte width [lower mid] µm : Female	27.7	Ileum IV Endogenous Ion Calcium Mean (mM)	0.5
						Corneocyte width [lower mid] CV (%) : Female	9.2	Ileum IV Endogenous Ion Calcium CV (%)	60
						Corneocyte length [lower mid] µm : Female	34.2	Ileum IV Endogenous Ion Calcium Min (mM)	0.1
						Corneocyte length [lower mid] CV (%) : Female	4.1	Ileum IV Endogenous Ion Calcium Max (mM)	1.3
						Hydration level (% water volume) [lower mid] : Female	56.75	Ileum IV Endogenous Ion Generic Cation Mean (mM)	1
						Hydration level (% water volume) [lower mid] CV (%) : Female	7	Ileum IV Endogenous Ion Generic Cation CV (%)	0
						SC lipid viscosity [lower mid] centipose : Female	75	Ileum IV Endogenous Ion Generic Cation Min (mM)	0.01
						SC lipid viscosity [lower mid] CV (%) : Female	0	Ileum IV Endogenous Ion Generic Cation Max (mM)	1000
						Corneocyte pH [bottom] : Female	6.8	Ileum IV Endogenous Ion Generic Anion Mean (mM)	1
						Corneocyte pH [bottom] CV (%) : Female	6.8	Ileum IV Endogenous Ion Generic Anion CV (%)	0
						Corneocyte thickness [bottom] µm : Female	1.03	Ileum IV Endogenous Ion Generic Anion Min (mM)	0.01
						Corneocyte thickness [bottom] CV (%) : Female	36	Ileum IV Endogenous Ion Generic Anion Max (mM)	1000
						Corneocyte width [bottom] µm : Female	27.7	Ileum IV Fluid Viscosity Fasted (cP)	3
						Corneocyte width [bottom] CV (%) : Female	9.2	Ileum IV Fluid Viscosity CV Fasted (%)	71
						Corneocyte length [bottom] µm : Female	34.2	Ileum IV Fluid Viscosity Fed (cP)	3
						Corneocyte length [bottom] CV (%) : Female	4.1	Ileum IV Fluid Viscosity CV Fed (%)	71
						Hydration level (% water volume) [bottom] : Female	67.4	Ileum IV CMC fasted (mM)	1
						Hydration level (% water volume) [bottom] CV (%) : Female	4	Ileum IV CMC fed (mM)	1
						SC lipid viscosity [bottom] centipose : Female	75	Ileum IV Bile fasted (mM)	1.25
						SC lipid viscosity [bottom] CV (%) : Female	0	Ileum IV Bile fasted CV (%)	30
						Viable Epidermis thickness µm : Female	50.05	Ileum IV Bile fed (mM)	5.96
						Viable Epidermis thickness CV (%) : Female	7	Ileum IV Bile fed CV (%)	65
						Dermis thickness µm : Female	1250	Ileum IV Channel Depth Mean (µm)	289.94
						Dermis thickness CV (%) : Female	45	Ileum IV Channel Depth CV (%)	49.37
						Subcutis thickness mm : Female	1.91	Ileum IV Channel Width Mean (µm)	56.19
						Subcutis thickness CV (%) : Female	55.7	Ileum IV Channel Width CV (%)	30
						Muscle thickness mm : Female	1.37	Ileum IV Mean Thickness Mean (µm)	127
						Muscle thickness CV (%) : Female	4.38	Ileum IV Mean Thickness CV (%)	30
						Dermis regional blood flow scalar : Female	2.13	Ileum IV Fold Expansion Mean	1.04
						Dermis regional blood flow scalar CV (%) : Female	0	Ileum IV Fold Expansion CV (%)	12.4
						Subcutis regional blood flow scalar : Female	1	Ileum IV Pore Radius Mean	8.6
						Subcutis regional blood flow scalar CV (%) : Female	0	Ileum IV Pore Radius CV (%)	0
						Muscle regional blood flow scalar : Female	1	Ileum IV Unstirred Layer Thickness Mean (µm)	480
						Muscle regional blood flow scalar CV (%) : Female	0	Ileum IV Unstirred Layer Thickness CV (%)	10
								Ileum IV Unstirred Layer pH	6.5
						MPMLA - Forearm Inner (volar)		Ileum IV Unstirred Layer CV (%)	0.5
						Skin surface pH : Female	5.2	Ileum IV ABCB1 (P-gp/MDR1) (Relative values)	1.51
						Skin surface pH CV (%) : Female	8.1	Ileum IV ABCC1 (MRP1) (Relative values)	0.89
						Skin temperature °C : Female	32	Ileum IV ABCC2 (MRP2) (Relative values)	0.6
						Skin temperature CV (%) : Female	0	Ileum IV ABCC3 (MRP3) (Relative values)	1.6
						Shape of corneocyte : Male	Cuboid (brick)	Ileum IV ABCC4 (MRP4) (Relative values)	1.2
						Shape of corneocyte : Female	Cuboid (brick)	Ileum IV ABCG2 (BCRP) (Relative values)	0.78
						Number of SC layers : Female	22	Ileum IV SLC2A2 (GLUT2) (Relative values)	1
						Number of SC layers CV (%) : Female	30.3	Ileum IV SLC10A2 (ASBT/IBAT) (Relative values)	108
						Water density gm/cm3 : Female	1	Ileum IV SLC15A1 (PEPT1) (Relative values)	1.24
						Water density CV (%) : Female	0	Ileum IV SLC16A1 (MCT1) (Relative values)	1.29
						SC lipids density gm/cm3 : Female	0.9	Ileum IV SLCO2B1 (OATP2B1) (Relative values)	1.28
						SC lipids density CV (%) : Female	0	Ileum IV SLCO4C1 (OATP4C1) (Relative values)	1
						SC proteins density gm/cm3 : Female	1.37	Ileum IV SLC22A1 (OCT1) (Relative values)	1.3
						SC proteins density CV (%) : Female	0	Ileum IV SLC22A3 (OCT3) (Relative values)	1.23
						Intercellular lipid thickness of SC µm : Female	0.091	Ileum IV SLC22A4 (OCTN1) (Relative values)	0.8
						Intercellular lipid thickness of SC CV (%) : Female	0	Ileum IV SLC51A/B (OST-α/β) (Relative values)	0.93
						Tortuosity : Female	User Defined	Ileum IV Apical Influx (Intestine) (Relative values)	1
						Tortuosity of lipid diffusion pathway of SC : Female	12.7	Ileum IV Apical Efflux (Intestine) (Relative values)	1
						Tortuosity of lipid diffusion pathway of SC CV (%) : Female	18	Ileum IV Basolateral Influx (Intestine) (Relative values)	1
						Hair follicle diameter µm : Female	77.7	Ileum IV Basolateral Efflux (Intestine) (Relative values)	1
						Hair follicle diameter CV (%) : Female	32	Colon pH High Fat Fed	6.33
						Hair follicle density N/cm2 : Female	18	Colon CV pH High Fat Fed (%)	11.78
						Hair follicle density CV (%) : Female	39	Colon pH Fed	6.33
						Hair follicle depth µm : Female	109.5	Colon CV pH Fed (%)	12
						Hair follicle depth CV (%) : Female	0	Colon pH Low Fat Fed	6.33
						Hair shaft diameter µm : Female	18	Colon CV pH Low Fat Fed (%)	11.78
						Hair shaft diameter CV (%) : Female	34	Colon pH Fasted	6.6
						Sebum viscosity centipose : Female	40	Colon CV pH Fasted (%)	13
						Sebum viscosity CV (%) : Female	0	Colon Bicarbonate Buffer Concentration Fasted (mM)	90.87
						Corneocyte pH [top] : Female	6.8	Colon Bicarbonate Buffer Concentration CV Fasted (%)	30
						Corneocyte pH [top] CV (%) : Female	6.8	Colon Bicarbonate Buffer Concentration Fed (mM)	44.43
						Corneocyte thickness [top] µm : Female	0.59	Colon Bicarbonate Buffer Concentration CV Fed (%)	30
						Corneocyte thickness [top] CV (%) : Female	22	Colon Luminal Fluid Velocity Fasted (m/s)	0.0013
						Corneocyte width [top] µm : Female	29.6	Colon Luminal Fluid Velocity CV Fasted (%)	56
						Corneocyte width [top] CV (%) : Female	5.9	Colon Luminal Fluid Velocity Fed (m/s)	0.0013
						Corneocyte length [top] µm : Female	36.4	Colon Luminal Fluid Velocity CV Fed (%)	56
						Corneocyte length [top] CV (%) : Female	5.7	Colon Endogenous Ion Hydrochloric Mean (mM)	14
						Hydration level (% water volume) [top] : Female	33.9	Colon Endogenous Ion Hydrochloric CV (%)	13
						Hydration level (% water volume) [top] CV (%) : Female	9	Colon Endogenous Ion Hydrochloric Min (mM)	7
						SC lipid viscosity [top] centipose : Female	75	Colon Endogenous Ion Hydrochloric Max (mM)	20
						SC lipid viscosity [top] CV (%) : Female	0	Colon Endogenous Ion Sodium Mean (mM)	30
						Corneocyte pH [upper mid] : Female	6.8	Colon Endogenous Ion Sodium CV (%)	42
						Corneocyte pH [upper mid] CV (%) : Female	6.8	Colon Endogenous Ion Sodium Min (mM)	6
						Corneocyte thickness [upper mid] µm : Female	0.67	Colon Endogenous Ion Sodium Max (mM)	93
						Corneocyte thickness [upper mid] CV (%) : Female	22	Colon Endogenous Ion Potassium Mean (mM)	77
						Corneocyte width [upper mid] µm : Female	29.6	Colon Endogenous Ion Potassium CV (%)	11
						Corneocyte width [upper mid] CV (%) : Female	5.9	Colon Endogenous Ion Potassium Min (mM)	40
						Corneocyte length [upper mid] µm : Female	36.4	Colon Endogenous Ion Potassium Max (mM)	108
						Corneocyte length [upper mid] CV (%) : Female	5.7	Colon Endogenous Ion Calcium Mean (mM)	20
						Hydration level (% water volume) [upper mid] : Female	44.6987	Colon Endogenous Ion Calcium CV (%)	34
						Hydration level (% water volume) [upper mid] CV (%) : Female	6	Colon Endogenous Ion Calcium Min (mM)	7
						SC lipid viscosity [upper mid] centipose : Female	75	Colon Endogenous Ion Calcium Max (mM)	85
						SC lipid viscosity [upper mid] CV (%) : Female	0	Colon Endogenous Ion Generic Cation Mean (mM)	1
						Corneocyte pH [lower mid] : Female	6.8	Colon Endogenous Ion Generic Cation CV (%)	0
						Corneocyte pH [lower mid] CV (%) : Female	6.8	Colon Endogenous Ion Generic Cation Min (mM)	0.01
						Corneocyte thickness [lower mid] µm : Female	0.76	Colon Endogenous Ion Generic Cation Max (mM)	1000
						Corneocyte thickness [lower mid] CV (%) : Female	22	Colon Endogenous Ion Generic Anion Mean (mM)	1
						Corneocyte width [lower mid] µm : Female	29.6	Colon Endogenous Ion Generic Anion CV (%)	0
						Corneocyte width [lower mid] CV (%) : Female	5.9	Colon Endogenous Ion Generic Anion Min (mM)	0.01
						Corneocyte length [lower mid] µm : Female	36.4	Colon Endogenous Ion Generic Anion Max (mM)	1000
						Corneocyte length [lower mid] CV (%) : Female	5.7	Colon Fluid Viscosity Fasted (cP)	3
						Hydration level (% water volume) [lower mid] : Female	55.5388	Colon Fluid Viscosity CV Fasted (%)	71
						Hydration level (% water volume) [lower mid] CV (%) : Female	5	Colon Fluid Viscosity Fed (cP)	3
						SC lipid viscosity [lower mid] centipose : Female	75	Colon Fluid Viscosity CV Fed (%)	71
						SC lipid viscosity [lower mid] CV (%) : Female	0	Colon CMC fasted (mM)	1
						Corneocyte pH [bottom] : Female	6.8	Colon CMC fed (mM)	1
						Corneocyte pH [bottom] CV (%) : Female	6.8	Colon Bile fasted (mM)	0.12
						Corneocyte thickness [bottom] µm : Female	0.86	Colon Bile fasted CV (%)	104
						Corneocyte thickness [bottom] CV (%) : Female	22	Colon Bile fed (mM)	0.59
						Corneocyte width [bottom] µm : Female	29.6	Colon Bile fed CV (%)	70
						Corneocyte width [bottom] CV (%) : Female	5.9	Colon Fold Expansion Mean	1
						Corneocyte length [bottom] µm : Female	36.4	Colon Fold Expansion CV (%)	0
						Corneocyte length [bottom] CV (%) : Female	5.7	Colon Pore Radius Mean	8.6
						Hydration level (% water volume) [bottom] : Female	66.4	Colon Pore Radius CV (%)	0
						Hydration level (% water volume) [bottom] CV (%) : Female	4	Colon Unstirred Layer Thickness Mean (µm)	830
						SC lipid viscosity [bottom] centipose : Female	75	Colon Unstirred Layer Thickness CV (%)	13
						SC lipid viscosity [bottom] CV (%) : Female	0	Colon Unstirred Layer pH	6.5
						Viable Epidermis thickness µm : Female	41.9655	Colon Unstirred Layer CV (%)	0.5
						Viable Epidermis thickness CV (%) : Female	19	Colon ABCB1 (P-gp/MDR1) (Relative values)	0.57
						Dermis thickness µm : Female	1240	Colon ABCC1 (MRP1) (Relative values)	0.93
						Dermis thickness CV (%) : Female	20	Colon ABCC2 (MRP2) (Relative values)	0.02
						Subcutis thickness mm : Female	1.91	Colon ABCC3 (MRP3) (Relative values)	5.95
						Subcutis thickness CV (%) : Female	55.7	Colon ABCC4 (MRP4) (Relative values)	1.76
						Muscle thickness mm : Female	23.81	Colon ABCG2 (BCRP) (Relative values)	0.57
						Muscle thickness CV (%) : Female	14.85	Colon SLC2A2 (GLUT2) (Relative values)	1
						Dermis regional blood flow scalar : Female	0.909226	Colon SLC10A2 (ASBT/IBAT) (Relative values)	1.1
						Dermis regional blood flow scalar CV (%) : Female	0	Colon SLC15A1 (PEPT1) (Relative values)	0.03
						Subcutis regional blood flow scalar : Female	1	Colon SLC16A1 (MCT1) (Relative values)	4.72
						Subcutis regional blood flow scalar CV (%) : Female	0	Colon SLCO2B1 (OATP2B1) (Relative values)	1.06
						Muscle regional blood flow scalar : Female	1	Colon SLCO4C1 (OATP4C1) (Relative values)	1
						Muscle regional blood flow scalar CV (%) : Female	0	Colon SLC22A1 (OCT1) (Relative values)	2.77
								Colon SLC22A3 (OCT3) (Relative values)	1.88
						MPMLA - Forearm Outer (dorsal)		Colon SLC22A4 (OCTN1) (Relative values)	0.24
						Skin surface pH : Female	5.2	Colon SLC51A/B (OST-α/β) (Relative values)	0.71
						Skin surface pH CV (%) : Female	8.1	Colon Apical Influx (Intestine) (Relative values)	1
						Skin temperature °C : Female	32	Colon Apical Efflux (Intestine) (Relative values)	1
						Skin temperature CV (%) : Female	0	Colon Basolateral Influx (Intestine) (Relative values)	1
						Shape of corneocyte : Male	Cuboid (brick)	Colon Basolateral Efflux (Intestine) (Relative values)	1
						Shape of corneocyte : Female	Cuboid (brick)	Luminal Fluid Density (mg/mL)	993.32
						Number of SC layers : Female	22	Abundance : ABCB1 (P-gp/MDR1) ET Mean	1
						Number of SC layers CV (%) : Female	30.3	Abundance : ABCB1 (P-gp/MDR1) ET CV (%)	65
						Water density gm/cm3 : Female	1	Abundance : ABCB1 (P-gp/MDR1) PT Mean	0
						Water density CV (%) : Female	0	Abundance : ABCB1 (P-gp/MDR1) PT CV (%)	0
						SC lipids density gm/cm3 : Female	0.9	Abundance : ABCB1 (P-gp/MDR1) IT Mean	0
						SC lipids density CV (%) : Female	0	Abundance : ABCB1 (P-gp/MDR1) IT CV (%)	0
						SC proteins density gm/cm3 : Female	1.37	Abundance : ABCB1 (P-gp/MDR1) UT Mean	0
						SC proteins density CV (%) : Female	0	Abundance : ABCB1 (P-gp/MDR1) UT CV (%)	0
						Intercellular lipid thickness of SC µm : Female	0.091	Abundance : ABCC1 (MRP1) ET Mean	1
						Intercellular lipid thickness of SC CV (%) : Female	0	Abundance : ABCC1 (MRP1) ET CV (%)	88
						Tortuosity : Female	User Defined	Abundance : ABCC1 (MRP1) PT Mean	0
						Tortuosity of lipid diffusion pathway of SC : Female	12.7	Abundance : ABCC1 (MRP1) PT CV (%)	0
						Tortuosity of lipid diffusion pathway of SC CV (%) : Female	18	Abundance : ABCC1 (MRP1) IT Mean	0
						Hair follicle diameter µm : Female	77.7	Abundance : ABCC1 (MRP1) IT CV (%)	0
						Hair follicle diameter CV (%) : Female	32	Abundance : ABCC1 (MRP1) UT Mean	0
						Hair follicle density N/cm2 : Female	18	Abundance : ABCC1 (MRP1) UT CV (%)	0
						Hair follicle density CV (%) : Female	39	Abundance : ABCC2 (MRP2) ET Mean	1
						Hair follicle depth µm : Female	109.5	Abundance : ABCC2 (MRP2) ET CV (%)	79
						Hair follicle depth CV (%) : Female	0	Abundance : ABCC2 (MRP2) PT Mean	0
						Hair shaft diameter µm : Female	18	Abundance : ABCC2 (MRP2) PT CV (%)	0
						Hair shaft diameter CV (%) : Female	34	Abundance : ABCC2 (MRP2) IT Mean	0
						Sebum viscosity centipose : Female	40	Abundance : ABCC2 (MRP2) IT CV (%)	0
						Sebum viscosity CV (%) : Female	0	Abundance : ABCC2 (MRP2) UT Mean	0
						Corneocyte pH [top] : Female	6.8	Abundance : ABCC2 (MRP2) UT CV (%)	0
						Corneocyte pH [top] CV (%) : Female	6.8	Abundance : ABCC3 (MRP3) ET Mean	1
						Corneocyte thickness [top] µm : Female	0.69	Abundance : ABCC3 (MRP3) ET CV (%)	64
						Corneocyte thickness [top] CV (%) : Female	22	Abundance : ABCC3 (MRP3) PT Mean	0
						Corneocyte width [top] µm : Female	29.6	Abundance : ABCC3 (MRP3) PT CV (%)	0
						Corneocyte width [top] CV (%) : Female	5.9	Abundance : ABCC3 (MRP3) IT Mean	0
						Corneocyte length [top] µm : Female	36.4	Abundance : ABCC3 (MRP3) IT CV (%)	0
						Corneocyte length [top] CV (%) : Female	5.7	Abundance : ABCC3 (MRP3) UT Mean	0
						Hydration level (% water volume) [top] : Female	33.9	Abundance : ABCC3 (MRP3) UT CV (%)	0
						Hydration level (% water volume) [top] CV (%) : Female	9	Abundance : ABCC4 (MRP4) ET Mean	1
						SC lipid viscosity [top] centipose : Female	75	Abundance : ABCC4 (MRP4) ET CV (%)	106
						SC lipid viscosity [top] CV (%) : Female	0	Abundance : ABCC4 (MRP4) PT Mean	0
						Corneocyte pH [upper mid] : Female	6.8	Abundance : ABCC4 (MRP4) PT CV (%)	0
						Corneocyte pH [upper mid] CV (%) : Female	6.8	Abundance : ABCC4 (MRP4) IT Mean	0
						Corneocyte thickness [upper mid] µm : Female	0.79	Abundance : ABCC4 (MRP4) IT CV (%)	0
						Corneocyte thickness [upper mid] CV (%) : Female	22	Abundance : ABCC4 (MRP4) UT Mean	0
						Corneocyte width [upper mid] µm : Female	29.6	Abundance : ABCC4 (MRP4) UT CV (%)	0
						Corneocyte width [upper mid] CV (%) : Female	5.9	Abundance : ABCG2 (BCRP) ET Mean	1
						Corneocyte length [upper mid] µm : Female	36.4	Abundance : ABCG2 (BCRP) ET CV (%)	63
						Corneocyte length [upper mid] CV (%) : Female	5.7	Abundance : ABCG2 (BCRP) PT Mean	0.37
						Hydration level (% water volume) [upper mid] : Female	44.6987	Abundance : ABCG2 (BCRP) PT CV (%)	63
						Hydration level (% water volume) [upper mid] CV (%) : Female	6	Abundance : ABCG2 (BCRP) IT Mean	0.67
						SC lipid viscosity [upper mid] centipose : Female	75	Abundance : ABCG2 (BCRP) IT CV (%)	63
						SC lipid viscosity [upper mid] CV (%) : Female	0	Abundance : ABCG2 (BCRP) UT Mean	0
						Corneocyte pH [lower mid] : Female	6.8	Abundance : ABCG2 (BCRP) UT CV (%)	0
						Corneocyte pH [lower mid] CV (%) : Female	6.8	Abundance : SLC2A2 (GLUT2) ET Mean	1
						Corneocyte thickness [lower mid] µm : Female	0.89	Abundance : SLC2A2 (GLUT2) ET CV (%)	31
						Corneocyte thickness [lower mid] CV (%) : Female	22	Abundance : SLC2A2 (GLUT2) PT Mean	0
						Corneocyte width [lower mid] µm : Female	29.6	Abundance : SLC2A2 (GLUT2) PT CV (%)	0
						Corneocyte width [lower mid] CV (%) : Female	5.9	Abundance : SLC2A2 (GLUT2) IT Mean	0
						Corneocyte length [lower mid] µm : Female	36.4	Abundance : SLC2A2 (GLUT2) IT CV (%)	0
						Corneocyte length [lower mid] CV (%) : Female	5.7	Abundance : SLC2A2 (GLUT2) UT Mean	0
						Hydration level (% water volume) [lower mid] : Female	55.5388	Abundance : SLC2A2 (GLUT2) UT CV (%)	0
						Hydration level (% water volume) [lower mid] CV (%) : Female	5	Abundance : SLC10A2 (ASBT/IBAT) ET Mean	1
						SC lipid viscosity [lower mid] centipose : Female	75	Abundance : SLC10A2 (ASBT/IBAT) ET CV (%)	43
						SC lipid viscosity [lower mid] CV (%) : Female	0	Abundance : SLC10A2 (ASBT/IBAT) PT Mean	0
						Corneocyte pH [bottom] : Female	6.8	Abundance : SLC10A2 (ASBT/IBAT) PT CV (%)	0
						Corneocyte pH [bottom] CV (%) : Female	6.8	Abundance : SLC10A2 (ASBT/IBAT) IT Mean	0
						Corneocyte thickness [bottom] µm : Female	1	Abundance : SLC10A2 (ASBT/IBAT) IT CV (%)	0
						Corneocyte thickness [bottom] CV (%) : Female	22	Abundance : SLC10A2 (ASBT/IBAT) UT Mean	0
						Corneocyte width [bottom] µm : Female	29.6	Abundance : SLC10A2 (ASBT/IBAT) UT CV (%)	0
						Corneocyte width [bottom] CV (%) : Female	5.9	Abundance : SLC15A1 (PEPT1) ET Mean	1
						Corneocyte length [bottom] µm : Female	36.4	Abundance : SLC15A1 (PEPT1) ET CV (%)	41
						Corneocyte length [bottom] CV (%) : Female	5.7	Abundance : SLC15A1 (PEPT1) PT Mean	0
						Hydration level (% water volume) [bottom] : Female	66.4	Abundance : SLC15A1 (PEPT1) PT CV (%)	0
						Hydration level (% water volume) [bottom] CV (%) : Female	4	Abundance : SLC15A1 (PEPT1) IT Mean	0
						SC lipid viscosity [bottom] centipose : Female	75	Abundance : SLC15A1 (PEPT1) IT CV (%)	0
						SC lipid viscosity [bottom] CV (%) : Female	0	Abundance : SLC15A1 (PEPT1) UT Mean	0
						Viable Epidermis thickness µm : Female	53.5684	Abundance : SLC15A1 (PEPT1) UT CV (%)	0
						Viable Epidermis thickness CV (%) : Female	21	Abundance : SLC16A1 (MCT1) ET Mean	1
						Dermis thickness µm : Female	1240	Abundance : SLC16A1 (MCT1) ET CV (%)	75
						Dermis thickness CV (%) : Female	20	Abundance : SLC16A1 (MCT1) PT Mean	0
						Subcutis thickness mm : Female	1.91	Abundance : SLC16A1 (MCT1) PT CV (%)	0
						Subcutis thickness CV (%) : Female	55.7	Abundance : SLC16A1 (MCT1) IT Mean	0
						Muscle thickness mm : Female	23.81	Abundance : SLC16A1 (MCT1) IT CV (%)	0
						Muscle thickness CV (%) : Female	14.85	Abundance : SLC16A1 (MCT1) UT Mean	0
						Dermis regional blood flow scalar : Female	0.5875	Abundance : SLC16A1 (MCT1) UT CV (%)	0
						Dermis regional blood flow scalar CV (%) : Female	0	Abundance : SLCO2B1 (OATP2B1) ET Mean	1
						Subcutis regional blood flow scalar : Female	1	Abundance : SLCO2B1 (OATP2B1) ET CV (%)	74
						Subcutis regional blood flow scalar CV (%) : Female	0	Abundance : SLCO2B1 (OATP2B1) PT Mean	0
						Muscle regional blood flow scalar : Female	1	Abundance : SLCO2B1 (OATP2B1) PT CV (%)	0
						Muscle regional blood flow scalar CV (%) : Female	0	Abundance : SLCO2B1 (OATP2B1) IT Mean	0
								Abundance : SLCO2B1 (OATP2B1) IT CV (%)	0
						MPMLA - Upper Arm		Abundance : SLCO2B1 (OATP2B1) UT Mean	0
						Skin surface pH : Female	5.5	Abundance : SLCO2B1 (OATP2B1) UT CV (%)	0
						Skin surface pH CV (%) : Female	11.1	Abundance : SLCO4C1 (OATP4C1) ET Mean	1
						Skin temperature °C : Female	32	Abundance : SLCO4C1 (OATP4C1) ET CV (%)	60
						Skin temperature CV (%) : Female	0	Abundance : SLCO4C1 (OATP4C1) PT Mean	0
						Shape of corneocyte : Male	Cuboid (brick)	Abundance : SLCO4C1 (OATP4C1) PT CV (%)	0
						Shape of corneocyte : Female	Cuboid (brick)	Abundance : SLCO4C1 (OATP4C1) IT Mean	0
						Number of SC layers : Female	18	Abundance : SLCO4C1 (OATP4C1) IT CV (%)	0
						Number of SC layers CV (%) : Female	21.6	Abundance : SLCO4C1 (OATP4C1) UT Mean	0
						Water density gm/cm3 : Female	1	Abundance : SLCO4C1 (OATP4C1) UT CV (%)	0
						Water density CV (%) : Female	0	Abundance : SLC22A1 (OCT1) ET Mean	1
						SC lipids density gm/cm3 : Female	0.9	Abundance : SLC22A1 (OCT1) ET CV (%)	49
						SC lipids density CV (%) : Female	0	Abundance : SLC22A1 (OCT1) PT Mean	0.01
						SC proteins density gm/cm3 : Female	1.37	Abundance : SLC22A1 (OCT1) PT CV (%)	49
						SC proteins density CV (%) : Female	0	Abundance : SLC22A1 (OCT1) IT Mean	0.62
						Intercellular lipid thickness of SC µm : Female	0.091	Abundance : SLC22A1 (OCT1) IT CV (%)	49
						Intercellular lipid thickness of SC CV (%) : Female	0	Abundance : SLC22A1 (OCT1) UT Mean	1.14
						Tortuosity : Female	User Defined	Abundance : SLC22A1 (OCT1) UT CV (%)	49
						Tortuosity of lipid diffusion pathway of SC : Female	12.7	Abundance : SLC22A3 (OCT3) ET Mean	1
						Tortuosity of lipid diffusion pathway of SC CV (%) : Female	18	Abundance : SLC22A3 (OCT3) ET CV (%)	74
						Hair follicle diameter µm : Female	88.8	Abundance : SLC22A3 (OCT3) PT Mean	0
						Hair follicle diameter CV (%) : Female	33	Abundance : SLC22A3 (OCT3) PT CV (%)	0
						Hair follicle density N/cm2 : Female	32	Abundance : SLC22A3 (OCT3) IT Mean	0
						Hair follicle density CV (%) : Female	28	Abundance : SLC22A3 (OCT3) IT CV (%)	0
						Hair follicle depth µm : Female	256.7	Abundance : SLC22A3 (OCT3) UT Mean	0
						Hair follicle depth CV (%) : Female	0	Abundance : SLC22A3 (OCT3) UT CV (%)	0
						Hair shaft diameter µm : Female	16.8	Abundance : SLC22A4 (OCTN1) ET Mean	1
						Hair shaft diameter CV (%) : Female	37	Abundance : SLC22A4 (OCTN1) ET CV (%)	106
						Sebum viscosity centipose : Female	40	Abundance : SLC22A4 (OCTN1) PT Mean	0
						Sebum viscosity CV (%) : Female	0	Abundance : SLC22A4 (OCTN1) PT CV (%)	0
						Corneocyte pH [top] : Female	6.8	Abundance : SLC22A4 (OCTN1) IT Mean	0
						Corneocyte pH [top] CV (%) : Female	6.8	Abundance : SLC22A4 (OCTN1) IT CV (%)	0
						Corneocyte thickness [top] µm : Female	0.71	Abundance : SLC22A4 (OCTN1) UT Mean	0
						Corneocyte thickness [top] CV (%) : Female	11	Abundance : SLC22A4 (OCTN1) UT CV (%)	0
						Corneocyte width [top] µm : Female	33.2	Abundance : SLC51A/B (OST-α/β) ET Mean	1
						Corneocyte width [top] CV (%) : Female	10.4	Abundance : SLC51A/B (OST-α/β) ET CV (%)	99
						Corneocyte length [top] µm : Female	40.4	Abundance : SLC51A/B (OST-α/β) PT Mean	0
						Corneocyte length [top] CV (%) : Female	6.8	Abundance : SLC51A/B (OST-α/β) PT CV (%)	0
						Hydration level (% water volume) [top] : Female	33.6	Abundance : SLC51A/B (OST-α/β) IT Mean	0
						Hydration level (% water volume) [top] CV (%) : Female	11	Abundance : SLC51A/B (OST-α/β) IT CV (%)	0
						SC lipid viscosity [top] centipose : Female	75	Abundance : SLC51A/B (OST-α/β) UT Mean	0
						SC lipid viscosity [top] CV (%) : Female	0	Abundance : SLC51A/B (OST-α/β) UT CV (%)	0
						Corneocyte pH [upper mid] : Female	6.8	Abundance : Apical Influx (Intestine) ET Mean	1
						Corneocyte pH [upper mid] CV (%) : Female	6.8	Abundance : Apical Influx (Intestine) ET CV (%)	0
						Corneocyte thickness [upper mid] µm : Female	0.81	Abundance : Apical Influx (Intestine) PT Mean	0
						Corneocyte thickness [upper mid] CV (%) : Female	11	Abundance : Apical Influx (Intestine) PT CV (%)	0
						Corneocyte width [upper mid] µm : Female	33.2	Abundance : Apical Influx (Intestine) IT Mean	0
						Corneocyte width [upper mid] CV (%) : Female	10.4	Abundance : Apical Influx (Intestine) IT CV (%)	0
						Corneocyte length [upper mid] µm : Female	40.4	Abundance : Apical Influx (Intestine) UT Mean	0
						Corneocyte length [upper mid] CV (%) : Female	6.8	Abundance : Apical Influx (Intestine) UT CV (%)	0
						Hydration level (% water volume) [upper mid] : Female	44.858	Abundance : Apical Efflux (Intestine) ET Mean	1
						Hydration level (% water volume) [upper mid] CV (%) : Female	7	Abundance : Apical Efflux (Intestine) ET CV (%)	0
						SC lipid viscosity [upper mid] centipose : Female	75	Abundance : Apical Efflux (Intestine) PT Mean	0
						SC lipid viscosity [upper mid] CV (%) : Female	0	Abundance : Apical Efflux (Intestine) PT CV (%)	0
						Corneocyte pH [lower mid] : Female	6.8	Abundance : Apical Efflux (Intestine) IT Mean	0
						Corneocyte pH [lower mid] CV (%) : Female	6.8	Abundance : Apical Efflux (Intestine) IT CV (%)	0
						Corneocyte thickness [lower mid] µm : Female	0.93	Abundance : Apical Efflux (Intestine) UT Mean	0
						Corneocyte thickness [lower mid] CV (%) : Female	11	Abundance : Apical Efflux (Intestine) UT CV (%)	0
						Corneocyte width [lower mid] µm : Female	33.2	Abundance : Basolateral Influx (Intestine) ET Mean	1
						Corneocyte width [lower mid] CV (%) : Female	10.4	Abundance : Basolateral Influx (Intestine) ET CV (%)	0
						Corneocyte length [lower mid] µm : Female	40.4	Abundance : Basolateral Influx (Intestine) PT Mean	0
						Corneocyte length [lower mid] CV (%) : Female	6.8	Abundance : Basolateral Influx (Intestine) PT CV (%)	0
						Hydration level (% water volume) [lower mid] : Female	56.0703	Abundance : Basolateral Influx (Intestine) IT Mean	0
						Hydration level (% water volume) [lower mid] CV (%) : Female	5	Abundance : Basolateral Influx (Intestine) IT CV (%)	0
						SC lipid viscosity [lower mid] centipose : Female	75	Abundance : Basolateral Influx (Intestine) UT Mean	0
						SC lipid viscosity [lower mid] CV (%) : Female	0	Abundance : Basolateral Influx (Intestine) UT CV (%)	0
						Corneocyte pH [bottom] : Female	6.8	Abundance : Basolateral Efflux (Intestine) ET Mean	1
						Corneocyte pH [bottom] CV (%) : Female	6.8	Abundance : Basolateral Efflux (Intestine) ET CV (%)	0
						Corneocyte thickness [bottom] µm : Female	1.04	Abundance : Basolateral Efflux (Intestine) PT Mean	0
						Corneocyte thickness [bottom] CV (%) : Female	11	Abundance : Basolateral Efflux (Intestine) PT CV (%)	0
						Corneocyte width [bottom] µm : Female	33.2	Abundance : Basolateral Efflux (Intestine) IT Mean	0
						Corneocyte width [bottom] CV (%) : Female	10.4	Abundance : Basolateral Efflux (Intestine) IT CV (%)	0
						Corneocyte length [bottom] µm : Female	40.4	Abundance : Basolateral Efflux (Intestine) UT Mean	0
						Corneocyte length [bottom] CV (%) : Female	6.8	Abundance : Basolateral Efflux (Intestine) UT CV (%)	0
						Hydration level (% water volume) [bottom] : Female	67.3	Turnover rate constant (1/h) : ABCB1 (P-gp/MDR1) Mean	0.054
						Hydration level (% water volume) [bottom] CV (%) : Female	4	Turnover rate constant (1/h) : ABCB1 (P-gp/MDR1) CV (%)	28
						SC lipid viscosity [bottom] centipose : Female	75	Turnover rate constant (1/h) : ABCC1 (MRP1) Mean	1e-06
						SC lipid viscosity [bottom] CV (%) : Female	0	Turnover rate constant (1/h) : ABCC1 (MRP1) CV (%)	30
						Viable Epidermis thickness µm : Female	51.8	Turnover rate constant (1/h) : ABCC2 (MRP2) Mean	1e-06
						Viable Epidermis thickness CV (%) : Female	15	Turnover rate constant (1/h) : ABCC2 (MRP2) CV (%)	30
						Dermis thickness µm : Female	1540	Turnover rate constant (1/h) : ABCC3 (MRP3) Mean	1e-06
						Dermis thickness CV (%) : Female	29	Turnover rate constant (1/h) : ABCC3 (MRP3) CV (%)	30
						Subcutis thickness mm : Female	9.64	Turnover rate constant (1/h) : ABCC4 (MRP4) Mean	1e-06
						Subcutis thickness CV (%) : Female	56.2	Turnover rate constant (1/h) : ABCC4 (MRP4) CV (%)	30
						Muscle thickness mm : Female	22.79	Turnover rate constant (1/h) : ABCG2 (BCRP) Mean	1e-06
						Muscle thickness CV (%) : Female	28.92	Turnover rate constant (1/h) : ABCG2 (BCRP) CV (%)	30
						Dermis regional blood flow scalar : Female	1.2869	Turnover rate constant (1/h) : SLC2A2 (GLUT2) Mean	1e-06
						Dermis regional blood flow scalar CV (%) : Female	0	Turnover rate constant (1/h) : SLC2A2 (GLUT2) CV (%)	30
						Subcutis regional blood flow scalar : Female	1	Turnover rate constant (1/h) : SLC10A2 (ASBT/IBAT) Mean	1e-06
						Subcutis regional blood flow scalar CV (%) : Female	0	Turnover rate constant (1/h) : SLC10A2 (ASBT/IBAT) CV (%)	30
						Muscle regional blood flow scalar : Female	1	Turnover rate constant (1/h) : SLC15A1 (PEPT1) Mean	1e-06
						Muscle regional blood flow scalar CV (%) : Female	0	Turnover rate constant (1/h) : SLC15A1 (PEPT1) CV (%)	30
								Turnover rate constant (1/h) : SLC16A1 (MCT1) Mean	1e-06
						MPMLA - Face (cheek)		Turnover rate constant (1/h) : SLC16A1 (MCT1) CV (%)	30
						Skin surface pH : Female	5.3	Turnover rate constant (1/h) : SLCO2B1 (OATP2B1) Mean	1e-06
						Skin surface pH CV (%) : Female	7.4	Turnover rate constant (1/h) : SLCO2B1 (OATP2B1) CV (%)	30
						Skin temperature °C : Female	32	Turnover rate constant (1/h) : SLCO4C1 (OATP4C1) Mean	1e-06
						Skin temperature CV (%) : Female	0	Turnover rate constant (1/h) : SLCO4C1 (OATP4C1) CV (%)	30
						Shape of corneocyte : Male	Cuboid (brick)	Turnover rate constant (1/h) : SLC22A1 (OCT1) Mean	1e-06
						Shape of corneocyte : Female	Cuboid (brick)	Turnover rate constant (1/h) : SLC22A1 (OCT1) CV (%)	30
						Number of SC layers : Female	13	Turnover rate constant (1/h) : SLC22A3 (OCT3) Mean	1e-06
						Number of SC layers CV (%) : Female	22.6	Turnover rate constant (1/h) : SLC22A3 (OCT3) CV (%)	30
						Water density gm/cm3 : Female	1	Turnover rate constant (1/h) : SLC22A4 (OCTN1) Mean	1e-06
						Water density CV (%) : Female	0	Turnover rate constant (1/h) : SLC22A4 (OCTN1) CV (%)	30
						SC lipids density gm/cm3 : Female	0.9	Turnover rate constant (1/h) : SLC51A/B (OST-α/β) Mean	1e-06
						SC lipids density CV (%) : Female	0	Turnover rate constant (1/h) : SLC51A/B (OST-α/β) CV (%)	30
						SC proteins density gm/cm3 : Female	1.37	Turnover rate constant (1/h) : Apical Influx Mean	1e-06
						SC proteins density CV (%) : Female	0	Turnover rate constant (1/h) : Apical Influx CV (%)	30
						Intercellular lipid thickness of SC µm : Female	0.091	Turnover rate constant (1/h) : Apical Efflux Mean	1e-06
						Intercellular lipid thickness of SC CV (%) : Female	0	Turnover rate constant (1/h) : Apical Efflux CV (%)	30
						Tortuosity : Female	User Defined	Turnover rate constant (1/h) : Basolateral Influx (Intestine) Mean	1e-06
						Tortuosity of lipid diffusion pathway of SC : Female	12.7	Turnover rate constant (1/h) : Basolateral Influx (Intestine) CV (%)	30
						Tortuosity of lipid diffusion pathway of SC CV (%) : Female	18	Turnover rate constant (1/h) : Basolateral Efflux (Intestine) Mean	1e-06
						Hair follicle diameter µm : Female	65.4	Turnover rate constant (1/h) : Basolateral Efflux (Intestine) CV (%)	30
						Hair follicle diameter CV (%) : Female	83	Fasted Mean gastric emptying time (h)	0.4
						Hair follicle density N/cm2 : Female	292	Fasted CV gastric emptying time (%)	38
						Hair follicle density CV (%) : Female	16	Fed Mean gastric emptying time (h)	1
						Hair follicle depth µm : Female	204.8	Fed CV gastric emptying time (%)	38
						Hair follicle depth CV (%) : Female	0	Weibull Dist of transit time - alpha	2.92
						Hair shaft diameter µm : Female	15.9	Weibull Dist of transit time - beta	4.04
						Hair shaft diameter CV (%) : Female	57	Mean colon transit time (h)	12
						Sebum viscosity centipose : Female	40	CV colon transit time (%)	30
						Sebum viscosity CV (%) : Female	0	Initial volume of stomach fluid (mL) - Fed	1000
						Corneocyte pH [top] : Female	6.8	Initial volume of stomach fluid CV (%) - Fed	30
						Corneocyte pH [top] CV (%) : Female	6.8	Initial volume of stomach fluid (mL) - Fasted	50
						Corneocyte thickness [top] µm : Female	0.47	Initial volume of stomach fluid CV (%) - Fasted	30
						Corneocyte thickness [top] CV (%) : Female	4	Mean SITT (h)	3.33873
						Corneocyte width [top] µm : Female	27.7	Ionic Product (Kw) (10-14 mol2/dm6)	2.4
						Corneocyte width [top] CV (%) : Female	9.2	Aqueous Diffusion Coefficients H+ (10-4 cm2/min)	6.94
						Corneocyte length [top] µm : Female	34.2	Aqueous Diffusion Coefficients OH- (10-4 cm2/min)	7.2
						Corneocyte length [top] CV (%) : Female	4.1	Water Concentration (mM)	55560
						Hydration level (% water volume) [top] : Female	35.5	Bicarbonate pKa Type	Effective
						Hydration level (% water volume) [top] CV (%) : Female	17	Bicarbonate pKa 1	4.2
						SC lipid viscosity [top] centipose : Female	75	Bicarbonate pKa 2	9.79
						SC lipid viscosity [top] CV (%) : Female	0	Aqueous Diffusion Coefficients 37oC (10-4 cm2/min) H2CO3	17.72
						Corneocyte pH [upper mid] : Female	6.8	Aqueous Diffusion Coefficients 37oC (10-4 cm2/min) HCO3-	9.85
						Corneocyte pH [upper mid] CV (%) : Female	6.8	Aqueous Diffusion Coefficients 37oC (10-4 cm2/min) CO32-	6.98
						Corneocyte thickness [upper mid] µm : Female	0.53	Advanced Fluid Volume Dynamics Model	No
						Corneocyte thickness [upper mid] CV (%) : Female	4	User Defined Intestinal Fluid Volumes?	No
						Corneocyte width [upper mid] µm : Female	27.7	Fasted Jejunum I basal fluid volume (mL)	21.1
						Corneocyte width [upper mid] CV (%) : Female	9.2	Fasted Jejunum II basal fluid volume (mL)	21.1
						Corneocyte length [upper mid] µm : Female	34.2	Fasted Ileum I basal fluid volume (mL)	12.6
						Corneocyte length [upper mid] CV (%) : Female	4.1	Fasted Ileum II basal fluid volume (mL)	12.6
						Hydration level (% water volume) [upper mid] : Female	46.1	Fasted Ileum III basal fluid volume (mL)	12.6
						Hydration level (% water volume) [upper mid] CV (%) : Female	11	Fasted Ileum IV basal fluid volume (mL)	12.6
						SC lipid viscosity [upper mid] centipose : Female	75	Fasted Jejunum I-Ileum IV basal fluid volume %CV (%)	37
						SC lipid viscosity [upper mid] CV (%) : Female	0	Fasted Colon basal fluid volume (mL)	13
						Corneocyte pH [lower mid] : Female	6.8	Fasted Colon basal fluid volume %CV (%)	4.4
						Corneocyte pH [lower mid] CV (%) : Female	6.8	Fed Jejunum I basal fluid volume (mL)	21.1
						Corneocyte thickness [lower mid] µm : Female	0.6	Fed Jejunum II basal fluid volume (mL)	21.1
						Corneocyte thickness [lower mid] CV (%) : Female	4	Fed Ileum I basal fluid volume (mL)	12.6
						Corneocyte width [lower mid] µm : Female	27.7	Fed Ileum II basal fluid volume (mL)	12.6
						Corneocyte width [lower mid] CV (%) : Female	9.2	Fed Ileum III basal fluid volume (mL)	12.6
						Corneocyte length [lower mid] µm : Female	34.2	Fed Ileum IV basal fluid volume (mL)	12.6
						Corneocyte length [lower mid] CV (%) : Female	4.1	Fed Jejunum I-Ileum IV basal fluid volume %CV (%)	37
						Hydration level (% water volume) [lower mid] : Female	56.75	Fed Colon basal fluid volume (mL)	13
						Hydration level (% water volume) [lower mid] CV (%) : Female	7	Fed Colon basal fluid volume %CV (%)	4.4
						SC lipid viscosity [lower mid] centipose : Female	75	Fasted stomach Total Content mean (g)	50
						SC lipid viscosity [lower mid] CV (%) : Female	0	Fasted stomach Total Content CV (%)	30
						Corneocyte pH [bottom] : Female	6.8	Fed stomach Total Content mean (g)	1000
						Corneocyte pH [bottom] CV (%) : Female	6.8	Fed stomach Total Content CV (%)	30
						Corneocyte thickness [bottom] µm : Female	0.68	Fasted duodenum Total Content mean (g)	34
						Corneocyte thickness [bottom] CV (%) : Female	4	Fasted duodenum Total Content CV (%)	30
						Corneocyte width [bottom] µm : Female	27.7	Fed duodenum Total Content mean (g)	34
						Corneocyte width [bottom] CV (%) : Female	9.2	Fed duodenum Total Content CV (%)	30
						Corneocyte length [bottom] µm : Female	34.2	Fasted jejunum I Total Content mean (g)	23
						Corneocyte length [bottom] CV (%) : Female	4.1	Fasted jejunum I Total Content CV (%)	30
						Hydration level (% water volume) [bottom] : Female	67.4	Fed jejunum I Total Content mean (g)	23
						Hydration level (% water volume) [bottom] CV (%) : Female	4	Fed jejunum I Total Content CV (%)	30
						SC lipid viscosity [bottom] centipose : Female	75	Fasted jejunum II Total Content mean (g)	23
						SC lipid viscosity [bottom] CV (%) : Female	0	Fasted jejunum II Total Content CV (%)	30
						Viable Epidermis thickness µm : Female	46.8667	Fed jejunum II Total Content mean (g)	23
						Viable Epidermis thickness CV (%) : Female	24	Fed jejunum II Total Content CV (%)	30
						Dermis thickness µm : Female	1580	Fasted ileum I Total Content mean (g)	14
						Dermis thickness CV (%) : Female	20	Fasted ileum I Total Content CV (%)	30
						Subcutis thickness mm : Female	1.91	Fed ileum I Total Content mean (g)	14
						Subcutis thickness CV (%) : Female	55.7	Fed ileum I Total Content CV (%)	30
						Muscle thickness mm : Female	12.6	Fasted ileum II Total Content mean (g)	14
						Muscle thickness CV (%) : Female	9.9	Fasted ileum II Total Content CV (%)	30
						Dermis regional blood flow scalar : Female	2.12619	Fed ileum II Total Content mean (g)	14
						Dermis regional blood flow scalar CV (%) : Female	0	Fed ileum II Total Content CV (%)	30
						Subcutis regional blood flow scalar : Female	1	Fasted ileum III Total Content mean (g)	14
						Subcutis regional blood flow scalar CV (%) : Female	0	Fasted ileum III Total Content CV (%)	30
						Muscle regional blood flow scalar : Female	1	Fed ileum III Total Content mean (g)	14
						Muscle regional blood flow scalar CV (%) : Female	0	Fed ileum III Total Content CV (%)	30
								Fasted ileum IV Total Content mean (g)	14
						MPMLA - Lower Leg		Fasted ileum IV Total Content CV (%)	30
						Skin surface pH : Female	5.5	Fed ileum IV Total Content mean (g)	14
						Skin surface pH CV (%) : Female	11	Fed ileum IV Total Content CV (%)	30
						Skin temperature °C : Female	32	Fasted colon Total Content mean (g)	133.29
						Skin temperature CV (%) : Female	0	Fasted colon Total Content CV (%)	62.2
						Shape of corneocyte : Male	Cuboid (brick)	Fed colon Total Content mean (g)	133.29
						Shape of corneocyte : Female	Cuboid (brick)	Fed colon Total Content CV (%)	62.2
						Number of SC layers : Female	22
						Number of SC layers CV (%) : Female	9.1
						Water density gm/cm3 : Female	1
						Water density CV (%) : Female	0
						SC lipids density gm/cm3 : Female	0.9
						SC lipids density CV (%) : Female	0
						SC proteins density gm/cm3 : Female	1.37
						SC proteins density CV (%) : Female	0
						Intercellular lipid thickness of SC µm : Female	0.091
						Intercellular lipid thickness of SC CV (%) : Female	0
						Tortuosity : Female	User Defined
						Tortuosity of lipid diffusion pathway of SC : Female	12.7
						Tortuosity of lipid diffusion pathway of SC CV (%) : Female	18
						Hair follicle diameter µm : Female	168.4
						Hair follicle diameter CV (%) : Female	26
						Hair follicle density N/cm2 : Female	14
						Hair follicle density CV (%) : Female	50
						Hair follicle depth µm : Female	613.5
						Hair follicle depth CV (%) : Female	0
						Hair shaft diameter µm : Female	42.1
						Hair shaft diameter CV (%) : Female	29
						Sebum viscosity centipose : Female	40
						Sebum viscosity CV (%) : Female	0
						Corneocyte pH [top] : Female	6.8
						Corneocyte pH [top] CV (%) : Female	6.8
						Corneocyte thickness [top] µm : Female	0.87
						Corneocyte thickness [top] CV (%) : Female	9
						Corneocyte width [top] µm : Female	29.6
						Corneocyte width [top] CV (%) : Female	5.9
						Corneocyte length [top] µm : Female	36.4
						Corneocyte length [top] CV (%) : Female	5.7
						Hydration level (% water volume) [top] : Female	33.9
						Hydration level (% water volume) [top] CV (%) : Female	9
						SC lipid viscosity [top] centipose : Female	75
						SC lipid viscosity [top] CV (%) : Female	0
						Corneocyte pH [upper mid] : Female	6.8
						Corneocyte pH [upper mid] CV (%) : Female	6.8
						Corneocyte thickness [upper mid] µm : Female	0.99
						Corneocyte thickness [upper mid] CV (%) : Female	9
						Corneocyte width [upper mid] µm : Female	29.6
						Corneocyte width [upper mid] CV (%) : Female	5.9
						Corneocyte length [upper mid] µm : Female	36.4
						Corneocyte length [upper mid] CV (%) : Female	5.7
						Hydration level (% water volume) [upper mid] : Female	44.6987
						Hydration level (% water volume) [upper mid] CV (%) : Female	6
						SC lipid viscosity [upper mid] centipose : Female	75
						SC lipid viscosity [upper mid] CV (%) : Female	0
						Corneocyte pH [lower mid] : Female	6.8
						Corneocyte pH [lower mid] CV (%) : Female	6.8
						Corneocyte thickness [lower mid] µm : Female	1.13
						Corneocyte thickness [lower mid] CV (%) : Female	9
						Corneocyte width [lower mid] µm : Female	29.6
						Corneocyte width [lower mid] CV (%) : Female	5.9
						Corneocyte length [lower mid] µm : Female	36.4
						Corneocyte length [lower mid] CV (%) : Female	5.7
						Hydration level (% water volume) [lower mid] : Female	55.5388
						Hydration level (% water volume) [lower mid] CV (%) : Female	5
						SC lipid viscosity [lower mid] centipose : Female	75
						SC lipid viscosity [lower mid] CV (%) : Female	0
						Corneocyte pH [bottom] : Female	6.8
						Corneocyte pH [bottom] CV (%) : Female	6.8
						Corneocyte thickness [bottom] µm : Female	1.27
						Corneocyte thickness [bottom] CV (%) : Female	9
						Corneocyte width [bottom] µm : Female	29.6
						Corneocyte width [bottom] CV (%) : Female	5.9
						Corneocyte length [bottom] µm : Female	36.4
						Corneocyte length [bottom] CV (%) : Female	5.7
						Hydration level (% water volume) [bottom] : Female	66.4
						Hydration level (% water volume) [bottom] CV (%) : Female	4
						SC lipid viscosity [bottom] centipose : Female	75
						SC lipid viscosity [bottom] CV (%) : Female	0
						Viable Epidermis thickness µm : Female	57.36
						Viable Epidermis thickness CV (%) : Female	8
						Dermis thickness µm : Female	1240
						Dermis thickness CV (%) : Female	20
						Subcutis thickness mm : Female	17.07
						Subcutis thickness CV (%) : Female	37.1
						Muscle thickness mm : Female	18.84
						Muscle thickness CV (%) : Female	18.63
						Dermis regional blood flow scalar : Female	0.839286
						Dermis regional blood flow scalar CV (%) : Female	0
						Subcutis regional blood flow scalar : Female	1
						Subcutis regional blood flow scalar CV (%) : Female	0
						Muscle regional blood flow scalar : Female	1
						Muscle regional blood flow scalar CV (%) : Female	0
						MPMLA - Thigh
						Skin surface pH : Female	5.5
						Skin surface pH CV (%) : Female	11
						Skin temperature °C : Female	32
						Skin temperature CV (%) : Female	0
						Shape of corneocyte : Male	Cuboid (brick)
						Shape of corneocyte : Female	Cuboid (brick)
						Number of SC layers : Female	21
						Number of SC layers CV (%) : Female	13
						Water density gm/cm3 : Female	1
						Water density CV (%) : Female	0
						SC lipids density gm/cm3 : Female	0.9
						SC lipids density CV (%) : Female	0
						SC proteins density gm/cm3 : Female	1.37
						SC proteins density CV (%) : Female	0
						Intercellular lipid thickness of SC µm : Female	0.091
						Intercellular lipid thickness of SC CV (%) : Female	0
						Tortuosity : Female	User Defined
						Tortuosity of lipid diffusion pathway of SC : Female	12.7
						Tortuosity of lipid diffusion pathway of SC CV (%) : Female	18
						Hair follicle diameter µm : Female	131.5
						Hair follicle diameter CV (%) : Female	31
						Hair follicle density N/cm2 : Female	17
						Hair follicle density CV (%) : Female	24
						Hair follicle depth µm : Female	315.1
						Hair follicle depth CV (%) : Female	0
						Hair shaft diameter µm : Female	29.2
						Hair shaft diameter CV (%) : Female	41
						Sebum viscosity centipose : Female	40
						Sebum viscosity CV (%) : Female	0
						Corneocyte pH [top] : Female	6.8
						Corneocyte pH [top] CV (%) : Female	6.8
						Corneocyte thickness [top] µm : Female	0.87
						Corneocyte thickness [top] CV (%) : Female	26
						Corneocyte width [top] µm : Female	34
						Corneocyte width [top] CV (%) : Female	15.1
						Corneocyte length [top] µm : Female	40.7
						Corneocyte length [top] CV (%) : Female	14.6
						Hydration level (% water volume) [top] : Female	33.9
						Hydration level (% water volume) [top] CV (%) : Female	9
						SC lipid viscosity [top] centipose : Female	75
						SC lipid viscosity [top] CV (%) : Female	0
						Corneocyte pH [upper mid] : Female	6.8
						Corneocyte pH [upper mid] CV (%) : Female	6.8
						Corneocyte thickness [upper mid] µm : Female	0.75
						Corneocyte thickness [upper mid] CV (%) : Female	26
						Corneocyte width [upper mid] µm : Female	34
						Corneocyte width [upper mid] CV (%) : Female	15.1
						Corneocyte length [upper mid] µm : Female	40.7
						Corneocyte length [upper mid] CV (%) : Female	14.6
						Hydration level (% water volume) [upper mid] : Female	44.6987
						Hydration level (% water volume) [upper mid] CV (%) : Female	6
						SC lipid viscosity [upper mid] centipose : Female	75
						SC lipid viscosity [upper mid] CV (%) : Female	0
						Corneocyte pH [lower mid] : Female	6.8
						Corneocyte pH [lower mid] CV (%) : Female	6.8
						Corneocyte thickness [lower mid] µm : Female	0.85
						Corneocyte thickness [lower mid] CV (%) : Female	26
						Corneocyte width [lower mid] µm : Female	34
						Corneocyte width [lower mid] CV (%) : Female	15.1
						Corneocyte length [lower mid] µm : Female	40.7
						Corneocyte length [lower mid] CV (%) : Female	14.6
						Hydration level (% water volume) [lower mid] : Female	55.5388
						Hydration level (% water volume) [lower mid] CV (%) : Female	5
						SC lipid viscosity [lower mid] centipose : Female	75
						SC lipid viscosity [lower mid] CV (%) : Female	0
						Corneocyte pH [bottom] : Female	6.8
						Corneocyte pH [bottom] CV (%) : Female	6.8
						Corneocyte thickness [bottom] µm : Female	0.96
						Corneocyte thickness [bottom] CV (%) : Female	26
						Corneocyte width [bottom] µm : Female	34
						Corneocyte width [bottom] CV (%) : Female	15.1
						Corneocyte length [bottom] µm : Female	40.7
						Corneocyte length [bottom] CV (%) : Female	14.6
						Hydration level (% water volume) [bottom] : Female	66.4
						Hydration level (% water volume) [bottom] CV (%) : Female	4
						SC lipid viscosity [bottom] centipose : Female	75
						SC lipid viscosity [bottom] CV (%) : Female	0
						Viable Epidermis thickness µm : Female	40
						Viable Epidermis thickness CV (%) : Female	19
						Dermis thickness µm : Female	1240
						Dermis thickness CV (%) : Female	20
						Subcutis thickness mm : Female	17.07
						Subcutis thickness CV (%) : Female	37.1
						Muscle thickness mm : Female	26.32
						Muscle thickness CV (%) : Female	42.45
						Dermis regional blood flow scalar : Female	0.839286
						Dermis regional blood flow scalar CV (%) : Female	0
						Subcutis regional blood flow scalar : Female	1
						Subcutis regional blood flow scalar CV (%) : Female	0
						Muscle regional blood flow scalar : Female	1
						Muscle regional blood flow scalar CV (%) : Female	0
						MPMLA - Back
						Skin surface pH : Female	5.2
						Skin surface pH CV (%) : Female	8.4
						Skin temperature °C : Female	32
						Skin temperature CV (%) : Female	0
						Shape of corneocyte : Male	Cuboid (brick)
						Shape of corneocyte : Female	Cuboid (brick)
						Number of SC layers : Female	18
						Number of SC layers CV (%) : Female	22.7
						Water density gm/cm3 : Female	1
						Water density CV (%) : Female	0
						SC lipids density gm/cm3 : Female	0.9
						SC lipids density CV (%) : Female	0
						SC proteins density gm/cm3 : Female	1.37
						SC proteins density CV (%) : Female	0
						Intercellular lipid thickness of SC µm : Female	0.091
						Intercellular lipid thickness of SC CV (%) : Female	0
						Tortuosity : Female	User Defined
						Tortuosity of lipid diffusion pathway of SC : Female	12.7
						Tortuosity of lipid diffusion pathway of SC CV (%) : Female	18
						Hair follicle diameter µm : Female	105.3
						Hair follicle diameter CV (%) : Female	60
						Hair follicle density N/cm2 : Female	29
						Hair follicle density CV (%) : Female	31
						Hair follicle depth µm : Female	446.5
						Hair follicle depth CV (%) : Female	0
						Hair shaft diameter µm : Female	18.2
						Hair shaft diameter CV (%) : Female	37
						Sebum viscosity centipose : Female	40
						Sebum viscosity CV (%) : Female	0
						Corneocyte pH [top] : Female	6.8
						Corneocyte pH [top] CV (%) : Female	6.8
						Corneocyte thickness [top] µm : Female	0.59
						Corneocyte thickness [top] CV (%) : Female	30
						Corneocyte width [top] µm : Female	29.6
						Corneocyte width [top] CV (%) : Female	5.9
						Corneocyte length [top] µm : Female	36.4
						Corneocyte length [top] CV (%) : Female	5.7
						Hydration level (% water volume) [top] : Female	33.9
						Hydration level (% water volume) [top] CV (%) : Female	9
						SC lipid viscosity [top] centipose : Female	75
						SC lipid viscosity [top] CV (%) : Female	0
						Corneocyte pH [upper mid] : Female	6.8
						Corneocyte pH [upper mid] CV (%) : Female	6.8
						Corneocyte thickness [upper mid] µm : Female	0.67
						Corneocyte thickness [upper mid] CV (%) : Female	30
						Corneocyte width [upper mid] µm : Female	29.6
						Corneocyte width [upper mid] CV (%) : Female	5.9
						Corneocyte length [upper mid] µm : Female	36.4
						Corneocyte length [upper mid] CV (%) : Female	5.7
						Hydration level (% water volume) [upper mid] : Female	44.6987
						Hydration level (% water volume) [upper mid] CV (%) : Female	6
						SC lipid viscosity [upper mid] centipose : Female	75
						SC lipid viscosity [upper mid] CV (%) : Female	0
						Corneocyte pH [lower mid] : Female	6.8
						Corneocyte pH [lower mid] CV (%) : Female	6.8
						Corneocyte thickness [lower mid] µm : Female	0.76
						Corneocyte thickness [lower mid] CV (%) : Female	30
						Corneocyte width [lower mid] µm : Female	29.6
						Corneocyte width [lower mid] CV (%) : Female	5.9
						Corneocyte length [lower mid] µm : Female	36.4
						Corneocyte length [lower mid] CV (%) : Female	5.7
						Hydration level (% water volume) [lower mid] : Female	55.5388
						Hydration level (% water volume) [lower mid] CV (%) : Female	5
						SC lipid viscosity [lower mid] centipose : Female	75
						SC lipid viscosity [lower mid] CV (%) : Female	0
						Corneocyte pH [bottom] : Female	6.8
						Corneocyte pH [bottom] CV (%) : Female	6.8
						Corneocyte thickness [bottom] µm : Female	0.86
						Corneocyte thickness [bottom] CV (%) : Female	30
						Corneocyte width [bottom] µm : Female	29.6
						Corneocyte width [bottom] CV (%) : Female	5.9
						Corneocyte length [bottom] µm : Female	36.4
						Corneocyte length [bottom] CV (%) : Female	5.7
						Hydration level (% water volume) [bottom] : Female	66.4
						Hydration level (% water volume) [bottom] CV (%) : Female	4
						SC lipid viscosity [bottom] centipose : Female	75
						SC lipid viscosity [bottom] CV (%) : Female	0
						Viable Epidermis thickness µm : Female	45.655
						Viable Epidermis thickness CV (%) : Female	15
						Dermis thickness µm : Female	1240
						Dermis thickness CV (%) : Female	20
						Subcutis thickness mm : Female	6.93
						Subcutis thickness CV (%) : Female	34.9
						Muscle thickness mm : Female	19.3
						Muscle thickness CV (%) : Female	6.22
						Dermis regional blood flow scalar : Female	1.03512
						Dermis regional blood flow scalar CV (%) : Female	0
						Subcutis regional blood flow scalar : Female	1
						Subcutis regional blood flow scalar CV (%) : Female	0
						Muscle regional blood flow scalar : Female	1
						Muscle regional blood flow scalar CV (%) : Female	0
						MPMLA - Custom
						Skin surface pH : Female	5.2
						Skin surface pH CV (%) : Female	8.4
						Skin temperature °C : Female	32
						Skin temperature CV (%) : Female	0
						Shape of corneocyte : Male	Cuboid (brick)
						Shape of corneocyte : Female	Cuboid (brick)
						Number of SC layers : Female	18
						Number of SC layers CV (%) : Female	22.7
						Water density gm/cm3 : Female	1
						Water density CV (%) : Female	0
						SC lipids density gm/cm3 : Female	0.9
						SC lipids density CV (%) : Female	0
						SC proteins density gm/cm3 : Female	1.37
						SC proteins density CV (%) : Female	0
						Intercellular lipid thickness of SC µm : Female	0.091
						Intercellular lipid thickness of SC CV (%) : Female	0
						Tortuosity : Female	User Defined
						Tortuosity of lipid diffusion pathway of SC : Female	12.7
						Tortuosity of lipid diffusion pathway of SC CV (%) : Female	18
						Hair follicle diameter µm : Female	105.3
						Hair follicle diameter CV (%) : Female	60
						Hair follicle density N/cm2 : Female	29
						Hair follicle density CV (%) : Female	31
						Hair follicle depth µm : Female	446.5
						Hair follicle depth CV (%) : Female	0
						Hair shaft diameter µm : Female	18.2
						Hair shaft diameter CV (%) : Female	37
						Sebum viscosity centipose : Female	40
						Sebum viscosity CV (%) : Female	0
						Corneocyte pH [top] : Female	6.8
						Corneocyte pH [top] CV (%) : Female	6.8
						Corneocyte thickness [top] µm : Female	0.59
						Corneocyte thickness [top] CV (%) : Female	30
						Corneocyte width [top] µm : Female	29.6
						Corneocyte width [top] CV (%) : Female	5.9
						Corneocyte length [top] µm : Female	36.4
						Corneocyte length [top] CV (%) : Female	5.7
						Hydration level (% water volume) [top] : Female	33.9
						Hydration level (% water volume) [top] CV (%) : Female	9
						SC lipid viscosity [top] centipose : Female	75
						SC lipid viscosity [top] CV (%) : Female	0
						Corneocyte pH [upper mid] : Female	6.8
						Corneocyte pH [upper mid] CV (%) : Female	6.8
						Corneocyte thickness [upper mid] µm : Female	0.67
						Corneocyte thickness [upper mid] CV (%) : Female	30
						Corneocyte width [upper mid] µm : Female	29.6
						Corneocyte width [upper mid] CV (%) : Female	5.9
						Corneocyte length [upper mid] µm : Female	36.4
						Corneocyte length [upper mid] CV (%) : Female	5.7
						Hydration level (% water volume) [upper mid] : Female	44.6987
						Hydration level (% water volume) [upper mid] CV (%) : Female	6
						SC lipid viscosity [upper mid] centipose : Female	75
						SC lipid viscosity [upper mid] CV (%) : Female	0
						Corneocyte pH [lower mid] : Female	6.8
						Corneocyte pH [lower mid] CV (%) : Female	6.8
						Corneocyte thickness [lower mid] µm : Female	0.76
						Corneocyte thickness [lower mid] CV (%) : Female	30
						Corneocyte width [lower mid] µm : Female	29.6
						Corneocyte width [lower mid] CV (%) : Female	5.9
						Corneocyte length [lower mid] µm : Female	36.4
						Corneocyte length [lower mid] CV (%) : Female	5.7
						Hydration level (% water volume) [lower mid] : Female	55.5388
						Hydration level (% water volume) [lower mid] CV (%) : Female	5
						SC lipid viscosity [lower mid] centipose : Female	75
						SC lipid viscosity [lower mid] CV (%) : Female	0
						Corneocyte pH [bottom] : Female	6.8
						Corneocyte pH [bottom] CV (%) : Female	6.8
						Corneocyte thickness [bottom] µm : Female	0.86
						Corneocyte thickness [bottom] CV (%) : Female	30
						Corneocyte width [bottom] µm : Female	29.6
						Corneocyte width [bottom] CV (%) : Female	5.9
						Corneocyte length [bottom] µm : Female	36.4
						Corneocyte length [bottom] CV (%) : Female	5.7
						Hydration level (% water volume) [bottom] : Female	66.4
						Hydration level (% water volume) [bottom] CV (%) : Female	4
						SC lipid viscosity [bottom] centipose : Female	75
						SC lipid viscosity [bottom] CV (%) : Female	0
						Viable Epidermis thickness µm : Female	45.655
						Viable Epidermis thickness CV (%) : Female	15
						Dermis thickness µm : Female	1240
						Dermis thickness CV (%) : Female	20
						Subcutis thickness mm : Female	6.93
						Subcutis thickness CV (%) : Female	34.9
						Muscle thickness mm : Female	19.3
						Muscle thickness CV (%) : Female	6.22
						Dermis regional blood flow scalar : Female	1.03512
						Dermis regional blood flow scalar CV (%) : Female	0
						Subcutis regional blood flow scalar : Female	1
						Subcutis regional blood flow scalar CV (%) : Female	0
						Muscle regional blood flow scalar : Female	1
						Muscle regional blood flow scalar CV (%) : Female	0
						MPMLA - Abdomen
						Skin surface pH : Female	5.6
						Skin surface pH CV (%) : Female	2
						Skin temperature °C : Female	32
						Skin temperature CV (%) : Female	0
						Shape of corneocyte : Male	Cuboid (brick)
						Shape of corneocyte : Female	Cuboid (brick)
						Number of SC layers : Female	13
						Number of SC layers CV (%) : Female	10.5
						Water density gm/cm3 : Female	1
						Water density CV (%) : Female	0
						SC lipids density gm/cm3 : Female	0.9
						SC lipids density CV (%) : Female	0
						SC proteins density gm/cm3 : Female	1.37
						SC proteins density CV (%) : Female	0
						Intercellular lipid thickness of SC µm : Female	0.091
						Intercellular lipid thickness of SC CV (%) : Female	0
						Tortuosity : Female	User Defined
						Tortuosity of lipid diffusion pathway of SC : Female	12.7
						Tortuosity of lipid diffusion pathway of SC CV (%) : Female	18
						Hair follicle diameter µm : Female	70.2
						Hair follicle diameter CV (%) : Female	79
						Hair follicle density N/cm2 : Female	6
						Hair follicle density CV (%) : Female	61
						Hair follicle depth µm : Female	392.7
						Hair follicle depth CV (%) : Female	0
						Hair shaft diameter µm : Female	18
						Hair shaft diameter CV (%) : Female	34
						Sebum viscosity centipose : Female	40
						Sebum viscosity CV (%) : Female	0
						Corneocyte pH [top] : Female	6.8
						Corneocyte pH [top] CV (%) : Female	6.8
						Corneocyte thickness [top] µm : Female	0.63
						Corneocyte thickness [top] CV (%) : Female	23
						Corneocyte width [top] µm : Female	37.5
						Corneocyte width [top] CV (%) : Female	5.7
						Corneocyte length [top] µm : Female	45.6
						Corneocyte length [top] CV (%) : Female	5.7
						Hydration level (% water volume) [top] : Female	33.9
						Hydration level (% water volume) [top] CV (%) : Female	9
						SC lipid viscosity [top] centipose : Female	75
						SC lipid viscosity [top] CV (%) : Female	0
						Corneocyte pH [upper mid] : Female	6.8
						Corneocyte pH [upper mid] CV (%) : Female	6.8
						Corneocyte thickness [upper mid] µm : Female	0
						Corneocyte thickness [upper mid] CV (%) : Female	0
						Corneocyte width [upper mid] µm : Female	37.5
						Corneocyte width [upper mid] CV (%) : Female	5.7
						Corneocyte length [upper mid] µm : Female	45.6
						Corneocyte length [upper mid] CV (%) : Female	5.7
						Hydration level (% water volume) [upper mid] : Female	44.7
						Hydration level (% water volume) [upper mid] CV (%) : Female	6
						SC lipid viscosity [upper mid] centipose : Female	75
						SC lipid viscosity [upper mid] CV (%) : Female	0
						Corneocyte pH [lower mid] : Female	6.8
						Corneocyte pH [lower mid] CV (%) : Female	6.8
						Corneocyte thickness [lower mid] µm : Female	0
						Corneocyte thickness [lower mid] CV (%) : Female	0
						Corneocyte width [lower mid] µm : Female	37.5
						Corneocyte width [lower mid] CV (%) : Female	5.7
						Corneocyte length [lower mid] µm : Female	45.6
						Corneocyte length [lower mid] CV (%) : Female	5.7
						Hydration level (% water volume) [lower mid] : Female	55.5
						Hydration level (% water volume) [lower mid] CV (%) : Female	5
						SC lipid viscosity [lower mid] centipose : Female	75
						SC lipid viscosity [lower mid] CV (%) : Female	0
						Corneocyte pH [bottom] : Female	6.8
						Corneocyte pH [bottom] CV (%) : Female	6.8
						Corneocyte thickness [bottom] µm : Female	0
						Corneocyte thickness [bottom] CV (%) : Female	0
						Corneocyte width [bottom] µm : Female	37.5
						Corneocyte width [bottom] CV (%) : Female	5.7
						Corneocyte length [bottom] µm : Female	45.6
						Corneocyte length [bottom] CV (%) : Female	5.7
						Hydration level (% water volume) [bottom] : Female	66.4
						Hydration level (% water volume) [bottom] CV (%) : Female	4
						SC lipid viscosity [bottom] centipose : Female	75
						SC lipid viscosity [bottom] CV (%) : Female	0
						Viable Epidermis thickness µm : Female	50
						Viable Epidermis thickness CV (%) : Female	15
						Dermis thickness µm : Female	2114
						Dermis thickness CV (%) : Female	45
						Subcutis thickness mm : Female	29.4
						Subcutis thickness CV (%) : Female	35
						Muscle thickness mm : Female	12.56
						Muscle thickness CV (%) : Female	19
						Dermis regional blood flow scalar : Female	0.63
						Dermis regional blood flow scalar CV (%) : Female	0
						Subcutis regional blood flow scalar : Female	1
						Subcutis regional blood flow scalar CV (%) : Female	0
						Muscle regional blood flow scalar : Female	1
						Muscle regional blood flow scalar CV (%) : Female	0

## Sheet: Population Script
Brain Volume Script
function DefineBrainVolume(Age, HT, WT, isMale)_x000D_
-- The Equations defined in this script will only be used for individuals above the age of 17_x000D_
_x000D_
if isMale then_x000D_
BrVol = 1.390 - 0.0027 * Age_x000D_
else_x000D_
BrVol = 1.186 - 0.0015 * Age_x000D_
end_x000D_
_x000D_
return BrVol_x000D_
end_x000D_
Cardiac Output Script
function DefineCardiacOutput(age, WT, BSA)_x000D_
_x000D_
if age <= 25 then_x000D_
CO = BSA * (194.15 + (4046.74*(math.exp(-0.2117 * age) - math.exp(-0.2240 * age))))_x000D_
else_x000D_
CO = BSA * 60 * (3 - 0.01 * (age - 20))_x000D_
end _x000D_
_x000D_
return CO_x000D_
end_x000D_

## Sheet: Demographic Data
Index	Population	Trial	Sex	Sex Code	Age (Years)	Weight (kg)	Height (cm)	BSA (m²)	Brain Weight (g)	Kidney Weight (g)	Liver Weight (g)	BMI (kg/m²)	Cardiac Output (L/h)	Haematocrit (%)	HSA (g/L)	AGP (g/L)	Other (µM)	Serum Creatinine (µmol/L)	GFR (mL/min/1.73m²)	Renal Function	Allometric Scalar	Simulation Duration
1	0	1	M	1	23.5001	80.7125	176.555	1.97608	1379.61	341.523	1737.11	25.8929	397.524	43	47.0778	0.793	0	76.5	132.197	1.0169	1	0.22844

## Sheet: Conc Profiles CSys(CPlasma)
Summary Statistics			Mean
	From (h)	To (h)	TMax (h)	CMax (mg/L)	AUC (mg/L.h)
CPlasma (mg/L)	0	24	0.24	0.0304001	0.0830825
Population Statistics
Time (h)			0	0.12	0.24	0.36	0.48	0.6	0.72	0.84	0.96	1.08	1.2	1.32	1.44	1.56	1.68	1.8	1.92	2.04	2.16	2.28	2.4	2.52	2.64	2.76	2.88	3	3.12	3.24	3.36	3.48	3.6	3.72	3.84	3.96	4.08	4.2	4.32	4.44	4.56	4.68	4.8	4.92	5.04	5.16	5.28	5.4	5.52
CSys Mean (mg/L)			0	0.0270755	0.0304001	0.0300093	0.0287314	0.0272054	0.0256402	0.0241241	0.0226946	0.0213658	0.020139	0.0190095	0.0179699	0.017012	0.0161278	0.0153095	0.0145503	0.0138441	0.0131855	0.0125697	0.0119926	0.0114506	0.0109406	0.0104596	0.0100052	0.00957538	0.00916811	0.0087817	0.00841463	0.00806554	0.00773322	0.00741657	0.00711458	0.00682637	0.0065511	0.00628804	0.00603649	0.00579583	0.00556549	0.00534491	0.00513361	0.00493113	0.00473703	0.00455092	0.00437242	0.00420118	0.00403687
CSys 95th percentile			0	0.0270755	0.0304001	0.0300093	0.0287314	0.0272054	0.0256402	0.0241241	0.0226946	0.0213658	0.020139	0.0190095	0.0179699	0.017012	0.0161278	0.0153095	0.0145503	0.0138441	0.0131855	0.0125697	0.0119926	0.0114506	0.0109406	0.0104596	0.0100052	0.00957538	0.00916811	0.0087817	0.00841463	0.00806554	0.00773322	0.00741657	0.00711458	0.00682637	0.0065511	0.00628804	0.00603649	0.00579583	0.00556549	0.00534491	0.00513361	0.00493113	0.00473703	0.00455092	0.00437242	0.00420118	0.00403687
CSys 5th percentile			0	0.0270755	0.0304001	0.0300093	0.0287314	0.0272054	0.0256402	0.0241241	0.0226946	0.0213658	0.020139	0.0190095	0.0179699	0.017012	0.0161278	0.0153095	0.0145503	0.0138441	0.0131855	0.0125697	0.0119926	0.0114506	0.0109406	0.0104596	0.0100052	0.00957538	0.00916811	0.0087817	0.00841463	0.00806554	0.00773322	0.00741657	0.00711458	0.00682637	0.0065511	0.00628804	0.00603649	0.00579583	0.00556549	0.00534491	0.00513361	0.00493113	0.00473703	0.00455092	0.00437242	0.00420118	0.00403687
Individual Statistics
Type	Individual	Trial
Time (h)			0	0.12	0.24	0.36	0.48	0.6	0.72	0.84	0.96	1.08	1.2	1.32	1.44	1.56	1.68	1.8	1.92	2.04	2.16	2.28	2.4	2.52	2.64	2.76	2.88	3	3.12	3.24	3.36	3.48	3.6	3.72	3.84	3.96	4.08	4.2	4.32	4.44	4.56	4.68	4.8	4.92	5.04	5.16	5.28	5.4	5.52
CSys (mg/L)	1	1	0	0.0270755	0.0304001	0.0300093	0.0287314	0.0272054	0.0256402	0.0241241	0.0226946	0.0213658	0.020139	0.0190095	0.0179699	0.017012	0.0161278	0.0153095	0.0145503	0.0138441	0.0131855	0.0125697	0.0119926	0.0114506	0.0109406	0.0104596	0.0100052	0.00957538	0.00916811	0.0087817	0.00841463	0.00806554	0.00773322	0.00741657	0.00711458	0.00682637	0.0065511	0.00628804	0.00603649	0.00579583	0.00556549	0.00534491	0.00513361	0.00493113	0.00473703	0.00455092	0.00437242	0.00420118	0.00403687
[truncated: 154 more columns]

## Sheet: Distribution - Vols
		Predicted values - this colour
		Entered values - this colour
		Vss (L/kg)	Tissue Volumes (L)																Blood Flows (L/h)																Liver Volume (L/kg)
Index	Trial	Substrate Vss (L/kg)	Adipose	Blood	Erythrocytes	Bone	Brain	GI	Heart	Kidney	Liver	Lungs	Pancreas	Plasma	Skeletal Muscle	Skin	Spleen	Yellow Marrow	Adipose	Bone	Brain	Stom & Oes	SI	Villi	LI	Heart	Kidney	Liver (Art)	Liver (Port)	Lung	Muscle	Pancreas	Skin	Spleen	Liver Volume (L/kg)
1	1	0.888966	22.1703	5.74826	2.2493	3.88289	1.32655	1.22139	0.356438	0.32526	1.60843	0.551717	0.121691	3.49897	31.162	3.12723	0.148522	1.94073	19.8762	19.8762	47.7029	3.97524	39.7524	23.8514	15.901	15.901	75.5296	25.8391	75.5296	397.524	67.5791	3.97524	19.8762	7.95048	0.0199279
		BP	1
		Haemtocrit	0.45
		EP	1
		BW (Kg)	80.7125
		Kp input	1		1	1	1	1	1	1	1	1	1	1	1	1	1
		Input V*Kp	22.1703		2.2493	3.88289	1.32655	1.22139	0.356438	0.32526	1.60843	0.551717	0.121691	3.49897	31.162	3.12723	0.148522
		Input Vss	0.888966		The same as input
		Simulated Kp	1.58085		1	1.07068	1.01125	1.0088	1.00945	1.00342	0.718234	1.00016	1.01219	1	1.18075	1.05659	1.0082
		Simulated V*Kp	35.0479		2.2493	4.15735	1.34148	1.23215	0.359806	0.326371	1.15523	0.551807	0.123175	3.49897	36.7945	3.30421	0.149741
		Simulated Vss	1.11869		Different from the input Vss

## Sheet: Distribution - Kps
	LogDvo:w (pH=7.4)	LogPvo:w	Kp Scalar	Lipid Binding Scalar
Substrate	n/a	1.0584	1	1
		Predicted values - this colour
		Entered values - this colour
		Substrate
		Tissue Partition Coefficients (Kp)
Index	Trial	Adipose	Bone	Brain	Gut	Heart	Kidney	Liver	Lung	Muscle	Skin	Spleen	Pancreas	Ka,AP (1/(mg/g))	KaPR*[PR]plasma
1	1	1	1	1	1	1	1	1	1	1	1	1	1	0	0

## Sheet: Liver Conc Profiles
Summary Statistics
	From (h)	To (h)	TMax (h)	CMax (mg/L)	AUC (mg/L.h)
SV-Alfentanil	0	24	0.12	0.0601618	0.0809958
Population Statistics
Time (h)			0	0.12	0.24	0.36	0.48	0.6	0.72	0.84	0.96	1.08	1.2	1.32	1.44	1.56	1.68	1.8	1.92	2.04	2.16	2.28	2.4	2.52	2.64	2.76	2.88	3	3.12	3.24	3.36	3.48	3.6	3.72	3.84	3.96	4.08	4.2	4.32	4.44	4.56	4.68	4.8	4.92	5.04	5.16	5.28	5.4	5.52
Cliver Mean (mg/L)-SV-Alfentanil			0	0.0601618	0.0542434	0.0464576	0.0396382	0.0340127	0.0294321	0.0257102	0.0226791	0.0201998	0.0181585	0.016465	0.0150473	0.013849	0.0128257	0.0119427	0.0111727	0.0104944	0.00989117	0.00934974	0.00885967	0.00841279	0.0080024	0.0076234	0.00727146	0.00694312	0.00663559	0.00634653	0.00607406	0.00581656	0.00557266	0.00534119	0.00512119	0.00491176	0.00471221	0.00452181	0.00434	0.00416627	0.00400013	0.00384116	0.00368896	0.00354318	0.00340351	0.00326961	0.00314124	0.0030181	0.00289997
Cliver 95th percentile			0	0.0601618	0.0542434	0.0464576	0.0396382	0.0340127	0.0294321	0.0257102	0.0226791	0.0201998	0.0181585	0.016465	0.0150473	0.013849	0.0128257	0.0119427	0.0111727	0.0104944	0.00989117	0.00934974	0.00885967	0.00841279	0.0080024	0.0076234	0.00727146	0.00694312	0.00663559	0.00634653	0.00607406	0.00581656	0.00557266	0.00534119	0.00512119	0.00491176	0.00471221	0.00452181	0.00434	0.00416627	0.00400013	0.00384116	0.00368896	0.00354318	0.00340351	0.00326961	0.00314124	0.0030181	0.00289997
Cliver 5th percentile			0	0.0601618	0.0542434	0.0464576	0.0396382	0.0340127	0.0294321	0.0257102	0.0226791	0.0201998	0.0181585	0.016465	0.0150473	0.013849	0.0128257	0.0119427	0.0111727	0.0104944	0.00989117	0.00934974	0.00885967	0.00841279	0.0080024	0.0076234	0.00727146	0.00694312	0.00663559	0.00634653	0.00607406	0.00581656	0.00557266	0.00534119	0.00512119	0.00491176	0.00471221	0.00452181	0.00434	0.00416627	0.00400013	0.00384116	0.00368896	0.00354318	0.00340351	0.00326961	0.00314124	0.0030181	0.00289997
Individual Statistics
Type	Individual	Trial
Time (h)			0	0.12	0.24	0.36	0.48	0.6	0.72	0.84	0.96	1.08	1.2	1.32	1.44	1.56	1.68	1.8	1.92	2.04	2.16	2.28	2.4	2.52	2.64	2.76	2.88	3	3.12	3.24	3.36	3.48	3.6	3.72	3.84	3.96	4.08	4.2	4.32	4.44	4.56	4.68	4.8	4.92	5.04	5.16	5.28	5.4	5.52
Cliver (mg/L)-SV-Alfentanil	1	1	0	0.0601618	0.0542434	0.0464576	0.0396382	0.0340127	0.0294321	0.0257102	0.0226791	0.0201998	0.0181585	0.016465	0.0150473	0.013849	0.0128257	0.0119427	0.0111727	0.0104944	0.00989117	0.00934974	0.00885967	0.00841279	0.0080024	0.0076234	0.00727146	0.00694312	0.00663559	0.00634653	0.00607406	0.00581656	0.00557266	0.00534119	0.00512119	0.00491176	0.00471221	0.00452181	0.00434	0.00416627	0.00400013	0.00384116	0.00368896	0.00354318	0.00340351	0.00326961	0.00314124	0.0030181	0.00289997
Kpliver				2.222	1.78432	1.54811	1.37961	1.25022	1.14789	1.06575	0.999313	0.945424	0.901661	0.866145	0.837361	0.814068	0.795256	0.780083	0.767867	0.758045	0.750156	0.743831	0.738759	0.7347	0.731443	0.728844	0.726766	0.725101	0.723768	0.7227	0.721845	0.721162	0.720613	0.72017	0.719817	0.719528	0.7193	0.719113	0.718961	0.71884	0.718739	0.718657	0.71859	0.718534	0.71849	0.71845	0.718421	0.718394	0.718371
[truncated: 154 more columns]

[truncated: 13 more sheets: Adipose Conc, Bone Conc, Brain Conc, Gut Tissue Conc, Heart Conc, Kidney Conc, Lung Conc, Muscle Conc, Skin Conc, Spleen Conc, Pancreas Conc, Workspace, Compliance]
